# Supplementary material for: Discovery of a transdermally deliverable pentapeptide for activating AdipoR1 to promote hair growth
Source: EMBO Mol Med. 2021 Sep 6;13(10):e13790. doi: 10.15252/emmm.202013790 (PMC8495455; doi:10.15252/emmm.202013790)
Supplement: Supplementary file 3 — Source Data for Expanded View/Appendix [file EMMM-13-e13790-s002.zip]

Archive with 10 entries (6 files):
- Source Data for Expanded View and Appendix figures/Appendix figure S1/
- Source Data for Expanded View and Appendix figures/Appendix figure S1/Appendix figure S1.xlsx
- Source Data for Expanded View and Appendix figures/Fig EV1/
- Source Data for Expanded View and Appendix figures/Fig EV1/Fig EV1A.fa
- Source Data for Expanded View and Appendix figures/Fig EV1/Fig EV1C.xlsx
- Source Data for Expanded View and Appendix figures/Fig EV4/
- Source Data for Expanded View and Appendix figures/Fig EV4/FIgEV4G.tif
- Source Data for Expanded View and Appendix figures/Fig EV5/
- Source Data for Expanded View and Appendix figures/Fig EV5/FigEV5A.fasta
- Source Data for Expanded View and Appendix figures/Fig EV5/FigEV5B.pse
