# Supplementary material for: Discovery of a transdermally deliverable pentapeptide for activating AdipoR1 to promote hair growth
Source: EMBO Mol Med. 2021 Sep 6;13(10):e13790. doi: 10.15252/emmm.202013790 (PMC8495455; doi:10.15252/emmm.202013790)
Supplement: Supplementary file 3 — Source Data for Expanded View/Appendix [file EMMM-13-e13790-s002.zip › Source Data for Expanded View and Appendix figures/Appendix figure S1/Appendix figure S1.xlsx]

## Sheet: Sheet1
	ORS
	AdipoR1	0.1	0	0.2
	Scrambled	1	1	1
	DP
	AdipoR1	0.1	0.3	0.2	0.2
	Scrambled	1	1	1	1
