# Supplementary material for: Discovery of a transdermally deliverable pentapeptide for activating AdipoR1 to promote hair growth
Source: EMBO Mol Med. 2021 Sep 6;13(10):e13790. doi: 10.15252/emmm.202013790 (PMC8495455; doi:10.15252/emmm.202013790)
Supplement: Supplementary file 3 — Source Data for Expanded View/Appendix [file EMMM-13-e13790-s002.zip › Source Data for Expanded View and Appendix figures/Fig EV1/Fig EV1A.fa]

>tr|Q8K3R4|Q8K3R4_RAT/106-244 30 kDa adipocyte complement-related protein OS=Rattus norvegicus OX=10116 GN=Adipoq PE=1 SV=1
----EAAYMYHSAFSVGLETRV-------TVPNVPIRFTKIFYNQQNHYDGSTGKFHCNIPGLYYFSYHITV
YM--KD---VKVSLFKKDK-----AVLFTYDQYQ-----------EKNVDQASGSMLLHLEVGDQVWLQVYG
EG--DN----NGLYA-D--NVNDSTFTGFLLYHDTN----------------------
>tr|Q2LDA4|Q2LDA4_RABIT/106-244 Adiponectin OS=Oryctolagus cuniculus OX=9986 PE=2 SV=1
----EGAYVYRSAFSVGLEGRV-------TIPNVPIRFTKIFYNQQNHYDSTTGKFRCNIPGLYYFSYHITV
YM--KD---VKVSLFKKDK-----AMLFTYDQYQ-----------DKNVDQASGSVLLHLQVDDQVWLQVYG
DGD-H-----NGLYA-D--NVNDSISTGFLLYHDTN----------------------
>tr|Q76C76|Q76C76_CANLF/106-244 Adiponectin OS=Canis lupus familiaris OX=9615 GN=apM1 PE=2 SV=1
----ESAYVHRSAFSVGLESRI-------TVPNVPIRFTKIFYNLQNHYDGTTGKFHCNIPGLYYFSYHITV
YL--KD---VKVSLYKKDK-----AMLFTYDQYQ-----------EKNVDQASGSVLLHLEVGDQVWLQVYG
DGD-S-----YGIYA-D--NVNDSTFTGFLLYHDTN----------------------
>tr|A0A091DSE4|A0A091DSE4_FUKDA/106-246 Adiponectin OS=Fukomys damarensis OX=885580 GN=H920_05363 PE=4 SV=1
----ESAYVYRSAFSVGLEAHV-------TVPNVPIRFTKIFYNQQNHYDGTTGKFHCNIPGLYYFSYHITV
YL--KD---VKVSLFRKDK-----AELFTYDQYQ-----------EKNVDQASGSVLLHLAVGDQVWLQVYG
DGN-H-----TGLYA-D--NVNDSTFTGFLLYHDIDLS--------------------
>tr|Q6PP07|Q6PP07_PIG/105-243 Adiponectin OS=Sus scrofa OX=9823 GN=ADIPOQ PE=1 SV=1
----ESAYVYRSAFSVGLETRV-------TVPNMPIRFTKIFYNQQNHYDVTTGKFHCNIPGLYYFSFHITV
YL--KD---VKVSLYKKDK-----AVLFTYDQYQ-----------DKNVDQASGSVLLYLEKGDQVWLQAYG
DEE-N-----NGVYA-D--NVNDSIFTGFLLYHNIE----------------------
>tr|A0A2U3V9U2|A0A2U3V9U2_TURTR/104-242 adiponectin OS=Tursiops truncatus OX=9739 GN=ADIPOQ PE=4 SV=1
----ESAYVYRSAFSVGLETRV-------TIPNVPIRFTKIFYNQQSHYDGTTGKFYCNIPGLYYFSYHITV
YL--KD---VKVSLYKKDK-----AVLFTYDQFQ-----------DKNVDQASGSVLLYLEKGDQVWLQVYG
DGE-N-----NGVYA-D--NVHDSTFTGFLLYHDIE----------------------
>tr|Q95JD7|Q95JD7_MACMU/105-243 Adiponectin OS=Macaca mulatta OX=9544 GN=APM1 PE=2 SV=1
----EGAYVYRSAFSVGLETYV-------TVPNMPIRFTKIFYNQQNHYDGSTGKFHCNIPGLYYFAYHITV
YM--KD---VKVSLFKKDK-----AMLFTYDQYQ-----------ENNVDQASGSVLLHLEVGDQVWLQVYG
EGE--R----NGLYA-D--NDNDSTFTGFLLYHDTN----------------------
>tr|A0A2Y9F6Y9|A0A2Y9F6Y9_PHYMC/104-242 adiponectin OS=Physeter macrocephalus OX=9755 GN=ADIPOQ PE=4 SV=1
----ESAYVYRSAFSVGLETRV-------TIPNVPIRFTKIFYNQQNHYDGTTGKFYCNIPGLYYFSYHITV
YL--KD---VKVSLYKKDK-----AVLFTYDQFQ-----------DKNVDQASGSVLLYLEKGDQVWLQVYG
DGE-N-----NGVYA-D--NVHDSTFTGFLLYHDIE----------------------
>tr|X4ZFS1|X4ZFS1_SHEEP/101-239 Adiponectin OS=Ovis aries OX=9940 GN=AdipoQ PE=2 SV=1
----ESAYVYRSAFSVGLESRV-------TVPNVPIRFTKIFYNQQNHYDGTTGKFLCNIPGLYYFSYHITV
YL--KD---VKVSLYRNDK-----ALLFTHDQFQ-----------NQNVDQASGSVLLYLEKGDQVWLQVYE
GEN-H-----NGVYA-D--NVHDSTFTGFLLYHNIE----------------------
>tr|A4PB30|A4PB30_FELCA/106-244 Adiponectin OS=Felis catus OX=9685 GN=apM1 PE=2 SV=1
----ESAYVYRSAFSVGLESRV-------TVPNVPIRFTKIFYNQQNHYDVTTRKFHCNIPGLYYFSYHITV
YL--KD---VKVSLYKRDK-----AMLFTYDQYQ-----------EKNVDQASGSVLLHLETGDEVWLQVYG
DGD-Y-----NGLYA-D--NVNDSTFTGFLLYYDTV----------------------
>tr|A0A3Q1M564|A0A3Q1M564_BOVIN/189-328 Adiponectin OS=Bos taurus OX=9913 GN=ADIPOQ PE=4 SV=1
----ESAYVYRSAFSVGLERQV-------TVPNVPIRFTKIFYNQQNHYDGTTGKFLCNIPGLYYFSYHITV
YL--KD---VKVSLYKNDK-----ALLFTHDQFQ-----------DKNVDQASGSVLLYLEKGDQVWLQVYE
GEN-H-----NGVYA-D--NVNDSTFTGFLLYHNIVE---------------------
>tr|A0A3Q7U6Z3|A0A3Q7U6Z3_VULVU/128-266 adiponectin OS=Vulpes vulpes OX=9627 GN=ADIPOQ PE=4 SV=1
----ESAYVHRSAFSVGLESRI-------TVPNVPIRFTKIFYNLQNHYDGTTGKFHCNIPGLYYFSYHITV
YL--KD---VKVSLYKKDK-----AMLFTYDQYQ-----------EKNVDQASGSVLLHLEVGDQVWLQVYG
DGD-S-----YGIYA-D--NVNDSTFTGFLLYHDTN----------------------
>tr|U6CNI5|U6CNI5_NEOVI/106-244 Adiponectin OS=Neovison vison OX=452646 GN=ADIPO PE=2 SV=1
----ESAYVHRSAFSVGLESRV-------TVPNVPIRFTKIFYNLQNHYDGTTGKFHCNIPGLYYFSYHITV
YL--KD---VKVSLYKKDK-----AMLFTYDQYQ-----------ENNVDQASGSVLLHLEVGDQVWLQVYG
DGN-S-----YGVYA-D--NVHDSTFTGFLLYHDTN----------------------
>tr|B1Q3K7|B1Q3K7_9PRIM/105-243 Adiponectin OS=Macaca fuscata OX=9542 GN=Adipo PE=2 SV=1
----EGAYVYRSAFSVGLETYV-------TVPNMPIRFTKIFYNQQNHYDGSTGKFHCNIPGLYYFAYHITV
YM--KD---VKVSLFKKDK-----AMLFTYDQYQ-----------ENNVDQASGSVLLHLEVGDQVWLQVYG
EGE--R----NGLYA-D--NDNDSTFTGFLLYHDTN----------------------
>tr|A0A0P6JCY9|A0A0P6JCY9_HETGA/106-246 Adiponectin OS=Heterocephalus glaber OX=10181 GN=ADIPOQ PE=4 SV=1
----ESAYVYRSAFSVGLQAHV-------AVPNVPIRFTKIFYNQQNHYDGTTGKFHCNIPGLYYFSYHITV
YL--KD---MKVSLFRKDK-----AELFTYDQYQ-----------EKNVDQASGSVLLPLAVGDQVWLQVYG
DGN-H-----TGLYA-D--NVNDSTFTGFLLYHDIDLS--------------------
>tr|A0A093SUK1|A0A093SUK1_9PASS/105-245 Adiponectin OS=Manacus vitellinus OX=328815 GN=N305_12978 PE=4 SV=1
----EGAFVHRSAFSVGLTERP-------PAPNIPIRFSKIFYNEQGHYDVSTGKFLCNVPGTYYFAYHLTV
YL--AD---VKVSLYKKGK-----AVIFTYDQFQ-----------NNNVDQASGSVLLHLSSGDEVWLQVYG
NG--NN----NGVYA-D--NVNDSTFMGFLLYPDMDDY--------------------
>tr|Q6QWE7|Q6QWE7_CHICK/104-244 Adiponectin OS=Gallus gallus OX=9031 GN=ADIPOQ PE=2 SV=1
----ESSYVYRSAFSVGLTERA-------PHPNVPIRFTKIFYNEQNHYDSSTGKFLCSIPGTYFFAYHLTV
YM--TD---VKVSLYKKDK-----AVIFTYDQFQ-----------ENNVDQASGSVLLHLSLGDEVWLQVYG
EG--NN----NGVYA-D--NINDSTFMGFLLYPDTDDR--------------------
>tr|U6A087|U6A087_CAPHI/101-239 Adiponectin OS=Capra hircus OX=9925 GN=AdipoQ PE=2 SV=1
----ESAYVYRSAFSVGLESRV-------TVPNVPIRFTKIFYNQQNHYDGTTGKFLCNIPGLYYFSYHITV
YL--KD---VKVSLYKNDK-----ALLFTHDQFQ-----------DQNVDQASGSVLLYLEKGDQVWLQVYE
GEN-H-----NGVYA-D--NVHDSTFTGFLLYHNIE----------------------
>tr|A0A1U7RYL6|A0A1U7RYL6_ALLSI/103-243 adiponectin OS=Alligator sinensis OX=38654 GN=ADIPOQ PE=4 SV=1
----DAAFIYRSAFSVGLTGRT-------PYSNVPIKFTKIFYNEQNHYDETTGKFRCIIPGMYYFGYHLTV
YL--AD---VKVSLYKKDK-----AVLFTYDQFQ-----------RNNVDQASGSVLLHLEAGEEVWLQVYG
EK--EN----NGVYA-D--NINDSTFMGFLLYPDMDPH--------------------
>tr|A0A1S3LV61|A0A1S3LV61_SALSA/143-296 adiponectin OS=Salmo salar OX=8030 GN=adipoq PE=4 SV=1
----ESALLYHSSFSVGLTDPV-------PATNVPIRFNKFFHNEQHHYNDVSGKFHCLLPGVYFFTYHLTV
YT--KD---ARVSLFKNDK-----PVMFTYDQYH-----------EGNVDQASGALILRLQSGDEVWLQIYG
DE--DF----GGVYA-D--NTNDSTFSGFLLYPDMGELEER-RRRSVGVNRH------
>tr|A0A1S2ZIF3|A0A1S2ZIF3_ERIEU/106-244 adiponectin OS=Erinaceus europaeus OX=9365 GN=ADIPOQ PE=4 SV=1
----ESAYVYRSAFSMGLETRV-------IVPNVPIRFTKIFYNQQNHYDGSTGKFHCNIPGLYYFSYHITV
YL--KD---MKVSLFKKDK-----AVIFTYDQYQ-----------DKNVDQASGSVLLHLMTGDEVWLQVYG
EGD-H-----NGLYA-D--NVNDSIFSGFLLYHDIN----------------------
>tr|A0A384B6L8|A0A384B6L8_BALAS/105-243 adiponectin OS=Balaenoptera acutorostrata scammoni OX=310752 GN=ADIPOQ PE=4 SV=1
----ESAYVYRSAFSVGLETRV-------TIPNIPIRFTKIFYNQQNHYDDTTGKFYCNIPGLYYFSYHITV
YL--KD---VKVSLYKKDK-----AMLFTYDQFQ-----------DKNVDQASGSVLLYLEKGDQVWLQVYG
DGE-N-----NGVYA-D--NVHDSTFTGFLLYHDIE----------------------
>tr|A0A1S3GPP1|A0A1S3GPP1_DIPOR/106-244 adiponectin OS=Dipodomys ordii OX=10020 GN=Adipoq PE=4 SV=1
----EGAYVYRSAFSVGLENRV-------TVPNVPIRFTKIFYNQQNHYDGTTGKFHCNIPGLYYFSYHITV
YM--KD---VKVSLFKNDK-----AMLFTYDQYQ-----------DKNVDQASGSVLLHLEVGDQVWLQVYG
DGD-H-----NGLYA-D--NVNDSTFTGFLLYYDTN----------------------
>tr|A0A2Y9DWE7|A0A2Y9DWE7_TRIMA/106-244 adiponectin OS=Trichechus manatus latirostris OX=127582 GN=LOC101352214 PE=4 SV=1
----ESAYVYRSAFSVGLETRV-------TVPNVPIRFTKIFYNEQSHYDSSTGKFSCNIPGLYYFSYHITV
YM--KD---VKVSLFKKDK-----AVLFTHDQYQ-----------EKNVDQASGSVLLHLEMGDQVWLQVYG
DGE-K-----NGLYA-D--NVNDCTFTGFLLYHDIQ----------------------
>tr|A0A3Q7UVL2|A0A3Q7UVL2_URSAR/106-244 adiponectin OS=Ursus arctos horribilis OX=116960 GN=ADIPOQ PE=4 SV=1
----ESAYVYRSAFSVGLESRV-------TVPNVPIRFTKIFYNLQNHYDGTTGKFHCNIPGLYYFSYHITV
YL--KD---VKVSLYKKDK-----AMLFTYDQYQ-----------EKNVDQASGSVLLHLEVGDQVWLQVYG
DGN-S-----YGLYA-D--NVHDSTFTGFLLYHDTN----------------------
>tr|A0A2Y9JGV5|A0A2Y9JGV5_ENHLU/106-244 adiponectin OS=Enhydra lutris kenyoni OX=391180 GN=LOC111148113 PE=4 SV=1
----ESAYVHRSAFSVGLESRV-------TVPNVPIRFTKIFYNLQNHYDGTTGKFHCNIPGLYYFSYHITV
YL--KD---VKVSLYKKDK-----AMLFTYDQYQ-----------ENNVDQASGSVLLHLEVGDQVWLQVYG
DGN-S-----YGIYA-D--NVHDSTFTGFLLYHDTN----------------------
>tr|A0A151M626|A0A151M626_ALLMI/123-263 Adiponectin OS=Alligator mississippiensis OX=8496 GN=ADIPOQ PE=4 SV=1
----DAAFIYRSAFSVGLTGRT-------PYSNVPIKFTKIFYNEQNHYDETTGKFRCIFPGMYYFGYHLTV
YL--AD---VKVSLYKKAK-----AVLFTYDQFQ-----------INNVDQASGSVLLHLEAGEEVWLQVYG
EK--EN----NGVYA-D--NINDSTFMGFLLYPDMDPH--------------------
>tr|A0A218UV77|A0A218UV77_9PASE/143-283 Adiponectin OS=Lonchura striata domestica OX=299123 GN=ADIPOQ PE=4 SV=1
----KDAFVHRSAFSVGLTERS-------PAPNVPIRFSKIFYNEQGHYDPSTGKFLCNVPGTYYFSYHLTV
YL--SD---VKVSLYRKDK-----AVIFTYDQFQ-----------NNNVDQASGSVLLHLSSGDEVWLQVYG
NG--DK----NGVYA-D--NLNDSTFMGFLLYPDPDNY--------------------
>tr|F1DFP3|F1DFP3_PAPHA/105-243 Adiponectin OS=Papio hamadryas OX=9557 GN=ADIPOQ PE=2 SV=1
----EGAYVYRSAFSVGLETYV-------TVPNMPIRFTKIFYNQQNHYDGSTGKFHCNIPGLYYFAYHITV
YM--KD---VKVSLFKKDK-----AMLFTYDQYQ-----------ENNVDQASGSVLLHLEVGDQVWLQVYG
EGE--R----NGLYA-D--NDNDSTFTGFLLYHDTN----------------------
>tr|A0A2Y9HEI6|A0A2Y9HEI6_NEOSC/106-244 adiponectin OS=Neomonachus schauinslandi OX=29088 GN=ADIPOQ PE=4 SV=1
----ENAYVHRSAFSVGLESRV-------TVPNVPIRFTKIFYNLQNHYDGTTGKFHCNIPGLYYFSYHITV
YL--KD---VKVSLYKKDK-----AILFTYDQYQ-----------EKNVDQASGSVLLHLEVGDQVWLQVYG
DGN-S-----YGLYA-D--NVHDSTFTGFLLYHDTN----------------------
>tr|A0A341DAP3|A0A341DAP3_NEOAA/105-243 adiponectin OS=Neophocaena asiaeorientalis asiaeorientalis OX=1706337 GN=ADIPOQ PE=4 SV=1
----ESAYVYRSAFSVGLETRV-------TIPNIPIRFTKIFYNQQNHYDGTTGKFYCNIPGLYYFSYHITV
YL--KD---VKVSLYKKDK-----AVLFTYDQFQ-----------DKNVDQASGSVLLYLEKGDQVWLQVYG
DGE-N-----NGVYA-D--NVHDSTFTGFLLYHDIE----------------------
>tr|A0A3Q7NUT3|A0A3Q7NUT3_CALUR/106-244 adiponectin OS=Callorhinus ursinus OX=34884 GN=ADIPOQ PE=4 SV=1
----ESAYVHRSAFSVGLESRV-------TVPNVPIRFTKIFYNLQNHYDGTTGKFHCNIPGLYYFSYHITV
YL--KD---VKVSLYKKDK-----AMLFTYDQYQ-----------EKNVDQASGSVLLHLEVGDQVWLQVYG
DGN-S-----YGLYA-D--NVHDSTFTGFLLYHDTD----------------------
>tr|M9QUA5|M9QUA5_MIRAN/122-264 Adiponectin OS=Mirounga angustirostris OX=9716 GN=Acrp30 PE=2 SV=1
GEPGESAYVHRSAFSVGLESRV-------TVPNVPIRFTKIFYNLQSHYDGTTGKFHCNIPGLYYFSYHITV
YL--KD---VKVSLYKKDK-----AILFTYDQYQ-----------EKNVDQASGSVLLHLEVGDQVWLQVYG
DGN-S-----YGLYA-D--NVHDSTFTGFLLYHDTN----------------------
>tr|A0A1D9CF17|A0A1D9CF17_CASFI/106-244 Adiponectin OS=Castor fiber OX=10185 GN=ADIPOQ PE=2 SV=1
----ESAYVYRSAFSVGLENRV-------TVPNVPIRFTKIFYNQQSHYDGSTGKFHCNVPGLYYFSYHITV
YT--KD---VKVSLFKKDK-----AVLFTYDQYQ-----------DKNVDQASGSVLLHLEVGDQVWLQVYG
DGD-H-----NGLYA-D--NVNDSTFTGFLLYHDTI----------------------
>tr|A0A0U1YZ59|A0A0U1YZ59_SHEEP/101-239 Adiponectin OS=Ovis aries OX=9940 GN=adipoq PE=2 SV=1
----ESAYVYRSAFSVGLESRV-------TVPNVPIRFTKIFYNQQNHYDGTTGKFLCNIPGLYYFSYHITV
YL--KD---VKVSLYKNDK-----ALLFTHDQFQ-----------NQNVDQASGSVLLYLEKGDQVWLQVYE
GEN-H-----NGVYA-D--NVHDSTFTGFLLYHNIE----------------------
>tr|U5LUM1|U5LUM1_BOSMU/101-240 Adiponectin OS=Bos mutus grunniens OX=30521 GN=ADIPOQ PE=2 SV=1
----ESAYVYRSAFSVGLERQV-------TVPNVPIRFTKIFYNQQNHYDGTTGKFLCNIPGLYYFSYHITV
YL--KD---VKVSLYKNDK-----ALLFTHDQFQ-----------DKNVDQASGSVLLYLEKGDQVWLQVYE
GEN-H-----NGVYA-D--NVNDSTFTGFLLYHNIVE---------------------
>tr|U5LUG0|U5LUG0_BOSMU/101-240 Adiponectin OS=Bos mutus grunniens OX=30521 GN=ADIPOQ PE=2 SV=1
----ESAYVYRSAFSVGLERQV-------TVPNVPIRFTKIFYNQQNHYDGTTGKFLCNIPGLYYFSYHITV
YL--KD---VKVSLYKNDK-----ALLFTHDQFQ-----------DKNVDQASGSVLLYLEKGDQVWLQVYE
GEN-H-----NGVYA-D--NVNDSTFTGFLLYHNIVE---------------------
>tr|B1PBU4|B1PBU4_9AVES/105-245 Adiponectin OS=Anser anser OX=8843 GN=adp PE=4 SV=1
----EGAYVYRSAFSVGLTERA-------PHPNVPIRFSKIFYNEQNHYDASTGKFLCSIPGMYYFAYHLTV
YM--SD---VKVSLYKKDK-----AVIFTYDQFQ-----------TNNVDQASGSVLLHLSSGDEVWLQVYG
EG--DN----NGVYA-D--NINDSTFMGFLLYPDMDFH--------------------
>tr|Q06XU3|Q06XU3_ANAPL/105-245 Adiponectin OS=Anas platyrhynchos OX=8839 GN=adp PE=4 SV=1
----EGAYVYRSAFSVGLTERA-------PHPNVPIRFSKIFYNEQNHYDASTGKFLCSIPGTYYFAYHLTV
YM--SD---VKVSLYKKDK-----AVIFTYDQFQ-----------TNNIDQASGSVLLHLSSGDEVWLQVYG
EG--EN----NGVYA-D--NINDSTFMGFLLYPDMDFH--------------------
>tr|C1BLQ7|C1BLQ7_OSMMO/203-340 Adiponectin OS=Osmerus mordax OX=8014 GN=ADIPO PE=2 SV=1
----DTFVLPKSAFSVGLTEQS----KLP-PANSPIRFDKILYNRQNHYDPKTGRFTCVEAGAYYFTYHITV
FS--RN---VKVALVKNGA-----KVIHTTDNY------------QSSEDQASGGTVLHLEVGDKVWLQVAG
GE--LF----NGLFA-D--EDDDTPFSGFLIFGA------------------------
>tr|L5JPE0|L5JPE0_PTEAL/106-244 Adiponectin OS=Pteropus alecto OX=9402 GN=PAL_GLEAN10018226 PE=4 SV=1
----ENAYVYRSAFSVGLEAQV-------TVPNVPIRFTKIFYNQQNHYDGTTGKFHCNIPGLYYFSYHITV
YL--KD---VKVSLYKNDK-----AVLFTFDQYQ-----------DKNVDQASGSVLLHLEIGDQIWLQVYE
DGK-Y-----AGVYA-D--NVNDSTFTGFLLYHDTN----------------------
>tr|L8Y336|L8Y336_TUPCH/106-244 Adiponectin OS=Tupaia chinensis OX=246437 GN=TREES_T100022055 PE=4 SV=1
----EGAYVHRSAFSVGLETRV-------TISNVPIRFTKIFYNQQNHYDSTTGKFHCNIPGLYYFSYHITV
YM--KD---VKVSLFKKDK-----AVLFTFDQYQ-----------DKNVDQASGSVLLHLEVGDQVWLQVYG
EGE-H-----NGLYA-D--NVNDSTFTGFLLYHDID----------------------
>tr|S7PSX4|S7PSX4_MYOBR/106-244 Adiponectin OS=Myotis brandtii OX=109478 GN=D623_10016115 PE=4 SV=1
----ESAYVYRSAFSVGLETQV-------TVPNVPIRFTKIFYNQQNHYDDTTGKFHCNIPGLYYFSYHITV
YP--KD---VKVSLYKKDK-----AVLFTFDKYQ-----------DKDVDQASGSVLLHLEMGDQVWLQVYG
EGE-N-----NGLYA-D--NVNDSTFTGFLLYHDTN----------------------
>tr|A0A091JI93|A0A091JI93_EGRGA/105-245 Adiponectin OS=Egretta garzetta OX=188379 GN=Z169_02933 PE=4 SV=1
----EGAFVHRSAFSVGLTERA-------PHPNVPIRFSKIFYNEQSHYDSSTGKFLCSIPGTYYFAYHLTV
YL--TD---VKVSLYRKDK-----AVIFTYDQFQ-----------KNNVDQASGSVLLHLSTGDEVWLQVYG
EG--DN----NGVYA-D--NINDSTFMGFLLYPDLDVY--------------------
>tr|S9WPM4|S9WPM4_CAMFR/105-243 Adiponectin OS=Camelus ferus OX=419612 GN=CB1_001118018 PE=4 SV=1
----ESAYVYRSAFSVGLETRS-------TVPNVPIRFTKIFYNQQNHYDSTTGKFHCNIPGLYYFSYHITV
YL--QD---VKVSLYKRDK-----AVLFTYDKYQ-----------DKNVDQASGSVLLHLEKGEEVWLQVYG
DGE-N-----NGVYA-D--NINDSTFTGFLLYHDTE----------------------
>tr|D2KNA1|D2KNA1_ANAPL/105-245 Adiponectin OS=Anas platyrhynchos OX=8839 PE=2 SV=1
----EGAYVYRSAFSVGLTERA-------PHPNVPIRFSKIFYNEQNHYDASTGKFLCSIPGTYYFAYHLTV
YM--SD---VKVSLYKKDK-----AVIFTYDQFQ-----------TNNIDQASGSVLLHLSSGDEVWLQVYG
EG--DN----NGVYA-D--NINDSTFMGFLLYPDMDFH--------------------
>tr|A0A498NTF1|A0A498NTF1_LABRO/131-275 Adiponectin OS=Labeo rohita OX=84645 GN=ROHU_013402 PE=4 SV=1
----ESALSYHSAFSVGLSELV-------PATNVPIRFNKFFYNDQHHYDDISGKFRCVLPGVYFFTYHLTV
YT--KD---AKVSLFMNDK-----AIMFTFDQYQ-----------ETNVDQASGSVILRLEAGDEVWLQVYG
DD--AF----GGVYA-D--NTNDSTFSGFLLYPAIPVSARRR----------------
>tr|A0A1V4K457|A0A1V4K457_PATFA/148-288 Adiponectin OS=Patagioenas fasciata monilis OX=372326 GN=ADIPOQ PE=4 SV=1
----EGSFVYRSAFSVGLTERA-------PHPNVPIRFSKIFYNEQNHYDASTGKFLCSIPGTYYFAYHLTV
YL--TD---VKVSLYKKDK-----AVIFTYDQFQ-----------KNNVDQASGSVLLHLSSGDEVWLQVYG
EG--DN----NGVYA-D--NINDSTFMGFLLYPDLDIH--------------------
>tr|A0A091N196|A0A091N196_9PASS/105-245 Adiponectin OS=Acanthisitta chloris OX=57068 GN=N310_08988 PE=4 SV=1
----EAAFVQRSAFSVGLTERA-------PPPNVPIRFSKIFYNEQSHYDPSTGKFLCNIPGTYYFAYHLTV
YL--SD---VKISLFKKGK-----AVIXXXXXXX-----------XXXVDQASGSVLLHLESGDEVWLQVYG
EG--DN----NGVYA-D--NINDSTFMGFLLYPDQDDH--------------------
>tr|M7BTB6|M7BTB6_CHEMY/236-378 Adiponectin OS=Chelonia mydas OX=8469 GN=UY3_11506 PE=4 SV=1
----EGAYIYQSAFSVGLTSRA-------PVPNIPIRFTKIFYNEQNHYDETTGKFHCSLPGLYYFAYHLTV
YI--TD---VKVSLYKKDK-----AVLFTYDQFQ-----------KNNVDQASGSVLLHLSAGEEVWLQVYG
EEEKEN----NGVYA-D--NINDSTFTGFLLYPDVDLH--------------------
>tr|A0A444TZ58|A0A444TZ58_ACIRT/126-270 Adiponectin OS=Acipenser ruthenus OX=7906 GN=EOD39_0585 PE=4 SV=1
----ESALLYRSAFSVGLIDRT-------PMPNVPIKFNKIFYNGQRHYDDSTGKFRCSIPGVYYFTYHLTV
YL--KD---VKVSLYKSDK-----TIMFTFDQFQ-----------ENNVDQASGSIILHLDTGEEVWLQVYG
EE--AY----AGIYA-D--NINDSTFSGFLLYPDIKTQNGDR----------------
>tr|L8HQI2|L8HQI2_9CETA/101-240 Adiponectin OS=Bos mutus OX=72004 GN=M91_05083 PE=4 SV=1
----ESAYVYRSAFSVGLERQV-------TVPNVPIRFTKIFYNQQNHYDGTTGKFLCNIPGLYYFSYHITV
YL--KD---VKVSLYKNDK-----ALLFTHDQFQ-----------DKNVDQASGSVLLYLEKGDQVWLQVYE
GEN-H-----NGVYA-D--NVNDSTFTGFLLYHNIVE---------------------
>tr|A0A1B1RV50|A0A1B1RV50_MERUN/106-244 Adiponectin OS=Meriones unguiculatus OX=10047 PE=2 SV=1
----EGAYVYRSAFSVGLETRV-------TVPSVPIRFTKIFYNQQNHYDASTGKFYCNIPGLYYFSYHITV
YM--KD---VKVSLFKKDK-----AVLFTYDQYQ-----------EKNVDQASGSVLLHLEVGDQVWLQVYG
DG--DH----NGLYA-D--NVNDSTFTGFLLYHDTN----------------------
>tr|A0A5N4EJ48|A0A5N4EJ48_CAMDR/105-243 Adiponectin OS=Camelus dromedarius OX=9838 GN=Cadr_000000552 PE=4 SV=1
----ESAYVYRSAFSVGLETRS-------TVPNVPIRFTKIFYNQQNHYDSTTGKFHCNIPGLYYFSYHITV
YL--QD---VKVSLYKRDK-----AVLFTYDKYQ-----------DKNVDQASGSVLLHLEKGEEVWLQVYG
DGE-N-----NGVYA-D--NINDSTFTGFLLYHDTE----------------------
>tr|L5LT66|L5LT66_MYODS/114-252 Adiponectin OS=Myotis davidii OX=225400 GN=MDA_GLEAN10014138 PE=4 SV=1
----ESAYVYRSAFSVGLETRV-------TVPNVPIRFTKIFYNQQNHYDDTTGKFHCNIPGLYYFSYHITV
YL--KD---MKVSLYKKDK-----AVLFTFDKYQ-----------DQDLDQASGSVLLHLEMGDQVWLQVYG
EGE-N-----NGLYA-D--NVNDSTFTGFLLYHDTN----------------------
>tr|Q7YRF8|Q7YRF8_PIG/105-243 Adiponectin OS=Sus scrofa OX=9823 PE=2 SV=2
----ESAYVYRSAFSVGLETRV-------TVPNMPIRXTKIFYNQQNHYDVTTGKFHCNIPGLYYFSFHVTV
YL--KD---VKVSLYKKDK-----AVLFTYDQYQ-----------DKNVDQASGSVLLYLEKGDQVWLQAYG
DEE-N-----NGVYA-D--NVNDSIFTGFLLYHNIE----------------------
>tr|B1A4U3|B1A4U3_PIG/104-242 Adiponectin OS=Sus scrofa OX=9823 PE=4 SV=1
----ESAYVYRSAFNVGLETRV-------TVPNMPIRFTKIFYNQQNHYDVTTGKFHCNIPGLYYFSFHITV
YL--KD---VKVSLYKKDK-----AVLFTYDQYQ-----------DKNVDQASGSVLLYLEKGDQVWLQAYG
DEE-N-----NGVYA-D--NVNDSIFTGFLLYHNIE----------------------
>tr|B1Q0K4|B1Q0K4_PIG/105-243 Adiponectin OS=Sus scrofa OX=9823 PE=4 SV=1
----ESAYVYRSAFSVGLETRV-------TVPNMPIRFTKIFYNQQNHYDVTTGKFHCNIPGLYYFSFHITV
YL--KD---VKVSLYKKDK-----AVLFTYDQYQ-----------DKNVDQASGSVLLYLEKGDQVWLQAYG
DEE-N-----NGVYA-D--NVNDSIFTGFLLYHNIE----------------------
>tr|A0A444UXV5|A0A444UXV5_ACIRT/90-224 Adiponectin OS=Acipenser ruthenus OX=7906 GN=EOD39_19520 PE=4 SV=1
-----GSAAEVCAFHVGLG--A----GGP-TAGEPIKFTKVIYNEQNAYSPASGKFTAPVPGLYFFTYQITV
FK--ND---MWVTLMRNKQ-----KVQYTYMAD------------LKRTTQASGASLLKLGVGEEVWLQVH-
-S--SK----NGLYA-D--ADDDTTFTGFLLQQING----------------------
>tr|Q4VKW2|Q4VKW2_CHICK/104-244 Adiponectin OS=Gallus gallus OX=9031 PE=2 SV=1
----ESSYVYRSAFSVGLTERA-------PHPNVPIRFTKIFYNEQNHYDSSTGKFLCSIPGTYFFAYHLTV
YM--TD---VKVSLYKKDK-----AVIFTYDQFQ-----------ENNVDQASGSVLLHLSLGDEVWLQVYG
EG--NN----NGVYA-D--NINDSTFMGFLLYPDTDDR--------------------
>tr|D0ESZ8|D0ESZ8_CAIMO/105-245 Adiponectin OS=Cairina moschata OX=8855 PE=4 SV=1
----EGAYVYRSAFSVGLTERA-------PHPNVPIRFSKIFYNEQNHYDASTGKFLCSIPGTYYFAYHLTV
YM--SD---VKVSLYKKDK-----AVIFTYDQFQ-----------TNNIDQASGSVLLHLSSGDEVWLQVYG
EG--DN----NGVYA-D--NINDSTFMGFLLYPDMDFH--------------------
>tr|A0A444UY21|A0A444UY21_ACIRT/80-211 Adiponectin OS=Acipenser ruthenus OX=7906 GN=EOD39_19519 PE=4 SV=1
--------SAIVAFHVGLS--S----SKP-PSGSPIKFTKLFYNDQKAYNVATGEFTAPRSGLYFFTYQLTV
VS--VN---VKVTLRKNDE-----VAQYTQCDD------------LGKTIQASGAAVISLLKSDRVWLQVYD
-D--SY----NGLYT-D--SNDDTTFTGFLLYLLE-----------------------
>tr|A0A0K0MCW0|A0A0K0MCW0_ANSCY/105-245 Adiponectin OS=Anser cygnoid OX=8845 PE=2 SV=1
----EGAYVYRSAFSVGLTERA-------PHPNVPIRFSKIFYNEQNHYDASTGKFLCSIPGMYYFAYHLTV
YM--SD---VKVSLYKKDK-----AVIFTYDQFQ-----------TNNVDQASGSVLLHLSSGDEVWLQVYG
EG--DN----NGVYA-D--NINDSTFMGFLLYPDLDFH--------------------
>tr|A0A3S7WLG5|A0A3S7WLG5_PLEAT/105-253 Adiponectin OS=Plecoglossus altivelis OX=61084 PE=2 SV=1
----ESSFPYRSAFSVGLTS------PTS-AVDTPILFTKTFYNEQHHYDDISGKFRCFIPGVYYFTFHLTV
QG--VG---LRVGLYKNGR-----VVSLTLDQY-----------LTSDLDQTSGSSVLTLAAGDQVWMEVYG
PE--ME---NGAVFA-DIT--NDSTFTGFL-------V--QPRLPVSPMANHWR----
>tr|A0A4D6QJG3|A0A4D6QJG3_LETCA/133-267 Adiponectin OS=Lethenteron camtschaticum OX=980415 PE=2 SV=1
-----PPDIPISAFTVGLTV-P----NP--PSGSPIRFSKVMYNVQNHYDTLPGKFICRFPGVYYFAYHLAG
GS--GP---TQVSLRHDGQ-----AVQNTYS-------------STTSIYSMSGGSVLRLRKGDEVWLQTEG
AN--------IKAYT-D--VTTDSTFSGFLMYPDLPE---------------------
>tr|A0A3N0Y0K7|A0A3N0Y0K7_ANAGA/133-277 Adiponectin OS=Anabarilius grahami OX=495550 GN=DPX16_10236 PE=4 SV=1
----DSALSYHSAFSVGLSELV-------PATNVPIRFNKFFYNDQHHYDDVSGKFRCLLPGVYFFTYHLTV
YT--KD---AKVSLYMNDK-----AIMFTYDQYQ-----------ETNVDQASGSVILRLEAGDEVWLQVYG
DE--GF----GGVYA-D--NTNDSTFSGFLLYPAIPAPAQRR----------------
>tr|A0A091F2A2|A0A091F2A2_CORBR/105-245 Adiponectin OS=Corvus brachyrhynchos OX=85066 GN=N302_05996 PE=4 SV=1
----KDAFVHRSAFSVGLTERS-------PAPNVPIRFSKIFYNEQGHYDPSTGKFLCNVPGTYYFAYHLTV
YL--SD---VKVSLYRKDK-----AVIFTYDQFQ-----------NNNVDQASGSVLLHLSSGDEVWLQVYG
NG--DK----NGVYA-D--NLNDSTFMGFLLYPDPDNY--------------------
>tr|G5BT83|G5BT83_HETGA/173-313 Adiponectin OS=Heterocephalus glaber OX=10181 GN=GW7_17198 PE=4 SV=1
----ESAYVYRSAFSVGLQAHV-------AVPNVPIRFTKIFYNQQNHYDGTTGKFHCNIPGLYYFSYHITV
YL--KD---MKVSLFRKDK-----AELFTYDQYQ-----------EKNVDQASGSVLLPLAVGDQVWLQVYG
DGN-H-----TGLYA-D--NVNDSTFTGFLLYHDIDLS--------------------
>tr|A0A091L632|A0A091L632_9GRUI/105-245 Adiponectin OS=Chlamydotis macqueenii OX=187382 GN=N324_06206 PE=4 SV=1
----EGAFVYRSAFSVGLTARA-------PHPNVPIRFTKIFYNEQSHYDASTGKFLCSIPGTYYFAYHLTV
YL--MD---VKVSLYKKDK-----AVIFTYDQFQ-----------KNNVDQASGSVLLHLSTGDEVWLQVYG
EG--DN----NGVYA-D--NINDSTFMGFLLYPDLDGH--------------------
>tr|H9NA73|H9NA73_DRONO/105-245 Adiponectin OS=Dromaius novaehollandiae OX=8790 PE=2 SV=1
----EGAYVYRSAFSVGLAGRA-------PHPNVPILFSKIFYNEQSHYDATTGKFHCSIPGMYYFAYHLTV
YL--SD---VKVSLYKKDK-----AVLFTYDQFQ-----------KNNVDQASGSVLLHLSAGEEVWLQVYG
EG--EN----NGVYA-D--NINDSTFMGFLLYPDLDLH--------------------
>tr|A0A091K415|A0A091K415_COLST/105-245 Adiponectin OS=Colius striatus OX=57412 GN=N325_02516 PE=4 SV=1
----ESAFVYRSAFSVGLTERA-------PHPNVPIRFSKIFYNEQSHYDASTGKFICNIPGVYYFAYHLTV
YL--TD---VKVSLYKKDK-----AVIFTYDQFQ-----------KNNVDQASGSVLLHLSSGDEVWLQVYG
EG--DN----NGVYA-D--NINDSTFMGFLLYPDLDDH--------------------
>tr|A0A2I0TR56|A0A2I0TR56_LIMLA/105-245 Adiponectin OS=Limosa lapponica baueri OX=1758121 GN=llap_13416 PE=4 SV=1
----EGAFVYRSAFSVGLKERA-------PHPNVPIRFSKIFYNEQSHYDASTGKFLCSIPGTYYFAYHLTV
YL--TD---VKVSLYKKDK-----AVIFTYDQFQ-----------TNNVDQASGSVLLHLSSGDEVWLQVYG
EG--DN----NGVYA-D--NINDSTFMGFLLYPDPDVH--------------------
>sp|Q60994|ADIPO_MOUSE/109-247 Adiponectin OS=Mus musculus OX=10090 GN=Adipoq PE=1 SV=2
----EAAYVYRSAFSVGLETRV-------TVPNVPIRFTKIFYNQQNHYDGSTGKFYCNIPGLYYFSYHITV
YM--KD---VKVSLFKKDK-----AVLFTYDQYQ-----------EKNVDQASGSVLLHLEVGDQVWLQVYG
DG--DH----NGLYA-D--NVNDSTFTGFLLYHDTN----------------------
>sp|Q3Y5Z3|ADIPO_BOVIN/101-240 Adiponectin OS=Bos taurus OX=9913 GN=ADIPOQ PE=1 SV=1
----ESAYVYRSAFSVGLERQV-------TVPNVPIRFTKIFYNQQNHYDGTTGKFLCNIPGLYYFSYHITV
YL--KD---VKVSLYKNDK-----ALLFTHDQFQ-----------DKNVDQASGSVLLYLEKGDQVWLQVYE
GEN-H-----NGVYA-D--NVNDSTFTGFLLYHNIVE---------------------
>sp|Q15848|ADIPO_HUMAN/106-244 Adiponectin OS=Homo sapiens OX=9606 GN=ADIPOQ PE=1 SV=1
----EGAYVYRSAFSVGLETYV-------TIPNMPIRFTKIFYNQQNHYDGSTGKFHCNIPGLYYFAYHITV
YM--KD---VKVSLFKKDK-----AMLFTYDQYQ-----------ENNVDQASGSVLLHLEVGDQVWLQVYG
EGE--R----NGLYA-D--NDNDSTFTGFLLYHDTN----------------------
>tr|F7J0P9|F7J0P9_ONCMY/143-296 Adiponectin OS=Oncorhynchus mykiss OX=8022 PE=2 SV=1
----ESALLYHSSFSVGLTDPV-------PATNVPIRFNKFFHNEQHHYDDVSGKFHCLLPGVYFFTYHLTV
YT--KD---ARVSLFKNDK-----PVMFTYDQYH-----------EGNVDQASGALILRLQSGDEVWLQIYG
DE--DF----GGVYA-D--NTNDSTFSGFLLYPDMGELEER-RRRSVGVSRH------
>tr|C9DFG2|C9DFG2_MESAU/104-244 Adiponectin OS=Mesocricetus auratus OX=10036 GN=Adipoq PE=2 SV=1
----ESAYVYRSAFSVGLETRV-------TVPSVPIIFTKIFYNQQNHYDASTGKFYCNIPGVYYFSYHITV
YL--KD---VKVSLFKKDK-----PVLFTFDQYQ-----------EKNVDQASGSVLLHLEVGDQVWLQVYG
EGQGDY----SGLYA-D--NVNDSTFTGFLLYHDTN----------------------
>tr|A8K660|A8K660_HUMAN/106-244 Adiponectin OS=Homo sapiens OX=9606 GN=ADIPOQ PE=1 SV=1
----EGAYVYRSAFSVGLETYV-------TIPNMPIRFTKIFYNQQNHYDGSTGKFHCNIPGLYYFAYHITV
YM--KD---VKVSLFKKDK-----AMLFTYDQYQ-----------ENNVDQASGSVLLHLEVGDQVWLQVYG
EGE--R----NGLYA-D--NDNDSTFTGFLLYHDTN----------------------
>tr|G9C070|G9C070_ONCMY/103-255 Adiponectin 2 OS=Oncorhynchus mykiss OX=8022 PE=2 SV=1
----ECAIAPKSAFSAKLSEGR----TMPVAAEDAVRSDKVTLNEQGDFNAETGRFTCKVPGVYYFAVHATV
YR--AS---LQFDLMKNGL-----TMASYFQFYG----------NWPKPASLSGGSLLHLIPGDQVWVQMAL
GE---Y----SGFYS-S--SKTDSTFTGFLVYSDWKNSAVFA---------KGEVV--
>tr|A0A5C6NX03|A0A5C6NX03_9TELE/80-222 Adiponectin 30 kDa adipocyte complement-related protein OS=Takifugu flavidus OX=433684 GN=D4764_18G0010230 PE=4 SV=1
----IIGGAPQVAFSATLRDSG-SGNTGPFTKATPLQYKKVFSNVGNCYNPSTGIFTAMVKGMYFFRFSMFN
NLNSVAN--SVVSLRKNSD-----RLTSVWDTSG-----------SDANDMGSNAVVIPLEVGDNVYVELQE
NR---------LVYD-D--GMGYNTFSGFLLFTT------------------------
>tr|A0A5C6PBX1|A0A5C6PBX1_9TELE/178-319 Adiponectin 30 kDa adipocyte complement-related protein OS=Takifugu flavidus OX=433684 GN=D4764_12G0000760 PE=4 SV=1
----TMN--P--NVAVLIPGTN-ERCFGPFNTNVPLPYASVTLNHGQGYNPSLGVFTAPIAGVYLFSYTVYS
LVEKDTRIYHKCQLMKNGN-----VTVSIWENNR-----------EDGEDSATQVVLLQMQRGDQVYVELMS
GR---------KLCN----GLHNNIFTGHIVYPDTD----------------------
>tr|A0A5A9PB27|A0A5A9PB27_9TELE/143-287 Adiponectin 30 kDa adipocyte complement-related protein OS=Triplophysa tibetana OX=1572043 GN=E1301_Tti007710 PE=4 SV=1
----ESALSYHSAFSVGLRELV-------PATNVPIRFNKFFYNDQHHYDDVSGKFLCVLPGVYFFTYHLTV
YT--KD---AKVSLYKNDK-----AIMFTYDQYQ-----------EANVDQASGSVILILEAGDEVWLQVYG
DE--TF----GGVYA-D--NTNDSTFSGFLLYPDIPVPSRRR----------------
>tr|A0A4U5VJ62|A0A4U5VJ62_COLLU/1-121 Adiponectin 30 kDa adipocyte complement-related protein OS=Collichthys lucidus OX=240159 GN=D9C73_021984 PE=4 SV=1
--------------------------MGPFNTDVTLKFSKVFTNIGQAYSPITGVFTAPFAGVYYFVFHGWD
ARLL-KS--IGLKLYQNDK-----RITGCFDSND-----------DSGLVSVSNSFVLKLDKGDVIYLVLSS
TY---------GIYD-D--VYNRSTFSGFLLFAL------------------------
>tr|A0A5A9N7S3|A0A5A9N7S3_9TELE/110-259 Adiponectin 30 kDa adipocyte complement-related protein OS=Triplophysa tibetana OX=1572043 GN=E1301_Tti001058 PE=4 SV=1
----ESSFPHHSAFSMGLTG------KVSTASGAPIRFTKTFYNEQHHYDENSGKFRCAVPGIYYFTYHLTI
HG--EE---TKVALFQNGR-----TVAFTLDQF-----------HSGNVDQASGGAILNLAAGDEVWLQLYG
ED--AF---DAGIYA-D--NNNDSTFTGFLL---------TPKILRNPFDNRRR----
>tr|A0A3B0J267|A0A3B0J267_BOVIN/109-247 Adiponectin A OS=Bos taurus OX=9913 GN=ADIA PE=4 SV=1
----DYKATQKIAFSASRTI------NHHQRQGQPIRFDHVITNANENYQARSSKFTCKVPGLYFFTYHAS-
SR--GQ---LCVDLMRGRA--EPQKVV-TFCDYV------Q-----NTFQVTTGSIVLKLEKDETVFLQATE
K---------NALVG-I--EGANSIFSGFMLFPDTEA---------------------
>tr|A0A3B0J890|A0A3B0J890_DASNO/110-248 Adiponectin A OS=Dasypus novemcinctus OX=9361 GN=ADIA PE=4 SV=1
----DYKATQKIAFSATRTV------TTPLRRDQTIRFDHVITNENNNYEPRSGKFTCKVPGLYYFTFHAS-
SR--GN---LCVNLVRGRE--RPQRVV-AFCDFV------H-----SSFQVTTGGVVLKLGLGENVFLQATD
R---------NSLLG-L--DGANSIFSGFLLFPDAEA---------------------
>tr|A0A3B0IP51|A0A3B0IP51_OCHPR/113-251 Adiponectin A OS=Ochotona princeps OX=9978 GN=ADIA PE=4 SV=1
----DYKATQKIVFSVLKTT------ATPVRRDLPVRFEHTITNENNNYYSRSGKFTCTVPGLYYFTYHAS-
SR--GN---LCVGIFRGRE--KPQKVL-TFCDYS------I-----NTFQVTTGGVVLKLEMGESVHLQTND
K---------NSLLA-M--EGANSIFSGFLLFPDADV---------------------
>tr|A0A3B0IPC1|A0A3B0IPC1_FELCA/116-254 Adiponectin A OS=Felis catus OX=9685 GN=ADIA PE=4 SV=1
----DYKATQKIAFCAKRTI------NSALRRDQAIRFDQVITNLNNNYESRSGKFTCRVPGIYYFTYHAS-
SR--GN---LCVNLMRGRE--QMQKVV-TFCDYV------H-----NTFQVSTGSMVLKLKQGENVFLQATD
K---------NSLVG-I--EGANSIFSGFLLFPDVEA---------------------
>tr|A0A3B0J2P1|A0A3B0J2P1_LOXAF/113-251 Adiponectin A OS=Loxodonta africana OX=9785 GN=ADIA PE=4 SV=1
----DYKATQKIAFSALRNI------NVPLRRDQAIRFDHVITNENNNYEPRSGKFTCRVPGLYYFTYHAS-
SR--GN---LCVNVVRGRE--RVQKVV-TFCDYV------Q-----STFQVTMGSVVLKLAQGENVFLQATD
K---------NSLLG-M--EGANSIFSGFLLFPDAEA---------------------
>tr|A0A3B0J176|A0A3B0J176_PAPHA/115-253 Adiponectin A OS=Papio hamadryas OX=9557 GN=ADIA PE=4 SV=1
----DYKATQKIAFSATRTI------NTPLRRDQTIRFDHVITNMNNNYEPRSGKFTCRVPGLYYFTYHAS-
SR--GN---LCVKLMRGRE--RPQKVV-TFCDYA------Y-----NTFQVTTGGMVLKLEQGENVFLQATD
K---------NSLLG-M--EGANSIFSGFLLFPDVEA---------------------
>tr|A0A3B0J847|A0A3B0J847_MYOLU/113-251 Adiponectin A OS=Myotis lucifugus OX=59463 GN=ADIA PE=4 SV=1
----DYKATQKVAFSALRKI------NTPLRKDQVIRFDHVITNVNNNYESRLGKFTCKVPGLYYFTYHAS-
SR--GN---LCVNLMRGLE--RMEKVV-TFCDYV------Q-----STFQVTTGGIVLKLGLGESVFLQATD
R---------NSLLG-I--EGANSIFSGFLLFPNPEV---------------------
>tr|A0A3B0ITG8|A0A3B0ITG8_MOUSE/142-282 Adiponectin a OS=Mus musculus OX=10090 GN=Adia PE=4 SV=1
----DYGATQKVAFSALRTI------NSPLRPNQVIRFEKVITNANENYEPRNGKFTCKVPGLYYFTYHAS-
SR--GN---LCVNLVRGRDRDSMQKVV-TFCDYA------Q-----NTFQVTTGGVVLKLEQEEVVHLQATD
K---------NSLLG-I--EGANSIFTGFLLFPDMDA---------------------
>tr|J9P1G2|J9P1G2_CANLF/112-250 Adiponectin A OS=Canis lupus familiaris OX=9615 GN=C1QB PE=4 SV=1
----DYKATQKIAFSAMRTI------NIPLRRDQTIRFDHIVTNENRNYEPRSGKFTCNVPGIYYFAYHAS-
SR--GN---LCVNVMRGRE--RMQKVV-TFCDYV------Q-----NTFQVTTGSVVLKLSQGENVYLQATD
K---------NSLLG-M--EGANSIFSGFLLFPDAEA---------------------
>tr|H0VBL8|H0VBL8_CAVPO/113-251 Adiponectin A OS=Cavia porcellus OX=10141 GN=C1QB PE=4 SV=2
----DYKATQKVAFSALKTL------SAPVRAKQAIRFDSVITNVNKNYEPRSGKFTCKVPGLYYFTYHAS-
SR--GN---LCVNLMQGRE--HLKKVV-TFCDYV------R-----NSFQVTTGGVVLKLEREEMVYLEATN
Q---------NALLG-I--EGANSIFSGFLLFPDVEL---------------------
>tr|F7BUV8|F7BUV8_HORSE/114-252 Adiponectin A OS=Equus caballus OX=9796 GN=C1QB PE=4 SV=1
----DYKTTQKIGFSATRTV------NIPLRKDQVIRFDHLITNVNDNYQPRSGKFTCKVPGLYYFAYHAS-
SR--GN---LCVNLMRGRE--RIQKVV-TFCDFV------H-----NTFQVTTGGIVLKLELEETVFLQATD
R---------NSLLG-M--EGANSIFSGFLLFPDREA---------------------
>tr|G3V7N9|G3V7N9_RAT/113-253 Adiponectin a OS=Rattus norvegicus OX=10116 GN=C1qb PE=1 SV=1
----DYKATQKVAFSALRTV------NSALRPNQAIRFEKVITNVNDNYEPRSGKFTCKVPGLYYFTYHAS-
SR--GN---LCVNIVRGRDRDRMQKVL-TFCDYA------Q-----NTFQVTTGGVVLKLEQEEVVHLQATD
K---------NSLLG-V--EGANSIFTGFLLFPDMDV---------------------
>tr|A0A024RAB9|A0A024RAB9_HUMAN/115-253 Adiponectin A OS=Homo sapiens OX=9606 GN=ADIA PE=4 SV=1
----DYKATQKIAFSATRTI------NVPLRRDQTIRFDHVITNMNNNYEPRSGKFTCKVPGLYYFTYHAS-
SR--GN---LCVNLMRGRE--RAQKVV-TFCDYA------Y-----NTFQVTTGGMVLKLEQGENVFLQATD
K---------NSLLG-M--EGANSIFSGFLLFPDMEA---------------------
>tr|A0A3B0INZ2|A0A3B0INZ2_OTOGA/111-243 Adiponectin B OS=Otolemur garnettii OX=30611 GN=ADIB PE=4 SV=1
----RYKQKHQSVFTVTRQT------AQYPEPNSLVKFNTVITNPQGDYNTGTGKFTCKVPGLYYFVYHTS-
QT--AN---LCVHLYHNNV-----RVT-TFCDHM------S-----NSKQVSSGGVLLRVQVGDEVWLAVND
Y---------NGMVG-T--EGSDSVFSGFLLFPD------------------------
>tr|A0A3B0ITF5|A0A3B0ITF5_HORSE/131-263 Adiponectin B OS=Equus caballus OX=9796 GN=ADIB PE=4 SV=1
----RYKQKHQSVFTVTRQT------DQYPAANSLVKFNTVVTNPQGHYDTSTGKFTCRVPGIYYFAHHTS-
QT--AN---LCVQLYRNGA-----KVT-AFCDHM------S-----NSKQVSSGGVLLQLQVGEEVWLAVND
Y---------NGMVG-T--RGSDSVFSGFLLFPD------------------------
>tr|A0A3B0IP62|A0A3B0IP62_RABIT/166-298 Adiponectin B OS=Oryctolagus cuniculus OX=9986 GN=ADIB PE=4 SV=1
----RYKQKHQSVFTVTRQT------AQFPESNSLVRFNTAITNPQGDYDTSTGKFTCKVPGLYYFVHHTS-
HT--AN---LCVQLYHNGA-----RVT-AFCDHM------A-----NTKQVSSGGVLLRLQVGDEVWLGVND
Y---------NGMVG-T--EGSDSVFSGFLLFPD------------------------
>tr|A0A3B0ITT8|A0A3B0ITT8_CANLF/113-245 Adiponectin B OS=Canis lupus familiaris OX=9615 GN=ADIB PE=4 SV=1
----RYKQKHQSVFTVTRQT------AQYPLANNLVKFNTVITNPQGDYDTSTGKFTCKVPGLYYFVYHTS-
LT--SN---LCVHLYRSGT-----RVT-TFCDHM------S-----NSKQVSSGGVLLRLQMGEQVWLAVND
Y---------NGMVG-T--EGSDSVFSGFLLFPD------------------------
>tr|A0A3B0J2L3|A0A3B0J2L3_MYOLU/113-245 Adiponectin B OS=Myotis lucifugus OX=59463 GN=ADIB PE=4 SV=1
----RYKQKHQSVFTVTRQT------AEHPTSNSLVKFNTVITNPQGDYNTSTGKFTCKVPGLYYFVHHTS-
QT--AN---LCVQLYRNEI-----QMT-SFCDHM------S-----NSKQVSSGGVLLRLQEGAQVWLRVND
Y---------NGMVG-T--EGSDSVFSGFLLFPD------------------------
>tr|A0A3B0J1T0|A0A3B0J1T0_CAVPO/160-297 Adiponectin B OS=Cavia porcellus OX=10141 GN=ADIB PE=4 SV=1
----RYKQKHQSVFTVARQT------EQHPTANGLVRFNAAITNPQGDYDRDSGRFTCQVPGLYYFIYHTS-
LT--EN---LCVQLYHDNV-----KVT-TFCEHV------LQGNSQDSKQVTSGGVVLHLQQGAQVWLGVND
Y---------NGMVG-T--QGSDSVFSGFLLFPD------------------------
>tr|A0A3B0INZ4|A0A3B0INZ4_MOUSE/144-276 Adiponectin b OS=Mus musculus OX=10090 GN=Adib PE=4 SV=1
----RYKQKHQSVFTVTRQT------TQYPEANALVRFNSVVTNPQGHYNPSTGKFTCEVPGLYYFVYYTS-
HT--AN---LCVHLNLNLA-----RVA-SFCDHM------F-----NSKQVSSGGVLLRLQRGDEVWLSVND
Y---------NGMVG-I--EGSNSVFSGFLLFPD------------------------
>tr|A0A3B0IPE7|A0A3B0IPE7_LOXAF/111-243 Adiponectin B OS=Loxodonta africana OX=9785 GN=ADIB PE=4 SV=1
----RYKQKHQSVFTVTRQT------VQYPEPNGLVKFNGVITNPQGHYDTSTGKFTCKVPGLYYFVYHTS-
QT--AN---LCVQLYRSGV-----KVT-TFCDHM------S-----NKKQVSSGGVLLRLQLGDEVWLAVND
Y---------NGMVG-T--EGSDSVFSGFLLFPD------------------------
>tr|A0A3B0IYY4|A0A3B0IYY4_RAT/136-268 Adiponectin b OS=Rattus norvegicus OX=10116 GN=Adib PE=4 SV=1
----RYKQKHQSVFTVTRQT------AQYPAANGLVKFNSAITNPQGDYNTNTGKFTCKVPGLYYFVHHTS-
QT--AN---LCVQLLLNNA-----KVT-SFCDHM------S-----NSKQVSSGGVLLRLQRGDEVWLAVND
Y---------NGMVG-T--EGSDSVFSGFLLFPD------------------------
>tr|A0A2J8T2S8|A0A2J8T2S8_PONAB/113-245 Adiponectin B OS=Pongo abelii OX=9601 GN=ADIB PE=4 SV=1
----RYKQKFQSVFTVTRQT------HQPPAPNSLIRFNAVLTNPQGDYDTSTGKFTCKVPGLYYFVYHAS-
HT--AN---LCVLLYRSGV-----KVV-TFCGHT------S-----KTNQVNSGGVLLRLQVGEEVWLAVND
Y---------YDMVG-I--QGSDSVFSGFLLFPD------------------------
>tr|A0A2J8K450|A0A2J8K450_PANTR/113-245 Adiponectin B OS=Pan troglodytes OX=9598 GN=C1QC PE=4 SV=1
----RYKQKFQSVFTVARQT------HQPPAPNSLIRFNAVLTNPQGDYDTSTGKFTCKVPGLYYFVYHAS-
HT--AN---LCVLLYRSGV-----KVV-TFCGHT------S-----KTNQVNSGGVLLRLQVGEEVWLAVND
Y---------YEMVG-I--QGSDSVFSGFLLFPD------------------------
>tr|G1RA76|G1RA76_NOMLE/114-246 Adiponectin B OS=Nomascus leucogenys OX=61853 GN=C1QC PE=4 SV=1
----RYKQKFQSVFTVTRQT------HQPPAPNSLIRFNAVLTNPQGDYDTSTGKFTCKVPGLYYFVYHAS-
HT--AN---LCVLLYRSGV-----KVV-TFCGHT------S-----KTNQVNSGGVLLRLQVGEEVWLAVND
Y---------YEMVG-I--QGSDSVFSGFLLFPD------------------------
>tr|A0A3B0IZF8|A0A3B0IZF8_BOVIN/111-243 Adiponectin B OS=Bos taurus OX=9913 GN=C1QC PE=4 SV=1
----RYKQKHQSVFSVTRQT------VQFPEANSLVKFNRVITNPQGHYDKDSGKFTCKVPGLYYFVFHTS-
HT--SN---LCVLLYRSGF-----KVA-TFCDHM------T-----SAKQVSSGGVLLRLQEGQQVWLAVND
Y---------NGMVG-M--EGSDSVFSGFLLFPD------------------------
>tr|F7IS76|F7IS76_CALJA/112-244 Adiponectin B OS=Callithrix jacchus OX=9483 GN=C1QC PE=2 SV=1
----RYKQKYQSVFTVTRQT------SQFPAANGLIIFNTAVTNPQGDYDTSTGKFTCKVPGLYYFVYHTS-
QT--AN---LCVLLYRNGV-----KVV-TFCDHM------S-----NTKQVSSGGVLLRLQVGEEVWLAVND
Y---------NGMVG-I--EGSDSVFSGFLLFPD------------------------
>tr|A0A024RAA7|A0A024RAA7_HUMAN/113-245 Adiponectin B OS=Homo sapiens OX=9606 GN=ADIB PE=4 SV=1
----RYKQKFQSVFTVTRQT------HQPPAPNSLIRFNAVLTNPQGDYDTSTGKFTCKVPGLYYFVYHAS-
HT--AN---LCVLLYRSGV-----KVV-TFCGHT------S-----KTNQVNSGGVLLRLQVGEEVWLAVND
Y---------YDMVG-I--QGSDSVFSGFLLFPD------------------------
>tr|A0A3B0IP04|A0A3B0IP04_MOUSE/108-245 Adiponectin c OS=Mus musculus OX=10090 GN=C1qa PE=4 SV=1
----NIRDQPRPAFSAIRQN-------PM-TLGNVVIFDKVLTNQESPYQNHTGRFICAVPGFYYFNFQVIS
KWDLCLF--IKSSSGGQPR-----DSLSFSNTNN-----------KGLFQVLAGGTVLQLRRGDEVWIEKDP
AK--G------RIYQ-G--TEADSIFSGFLIFPSA-----------------------
>tr|A0A3B0INW9|A0A3B0INW9_MACMU/108-245 Adiponectin C OS=Macaca mulatta OX=9544 GN=ADIC PE=4 SV=1
----NIKDQPRPAFSAIRRN-------PP-MGGNVVIFDMVITNQEEPYQNHSGRFVCTVPGYYYFTFQVVS
EREICLS--IVSSSRGQVR-----RSLGFCDTTN-----------KGLFQVVSGGMVLQLQRGDQVWVEKDP
RK--G------NIYQ-G--LEADSVFSGFLIFPST-----------------------
>tr|A0A3B0J183|A0A3B0J183_CALJA/108-245 Adiponectin C OS=Callithrix jacchus OX=9483 GN=ADIC PE=4 SV=1
----NIRDQPRPAFSAIRRN-------PP-MGGNVVIFDTVLTNQEGPYQNNSGRFVCAVPGYYYFTFQVVS
KWDICLF--IASSSRGQVR-----RSLGFCDANS-----------KGIFQVVSGGTVLHLQRGDQVWIEKDP
SK--G------RIYQ-G--SEADSVFSGFLIFPSA-----------------------
>tr|A0A3B0J000|A0A3B0J000_MYOLU/108-245 Adiponectin C OS=Myotis lucifugus OX=59463 GN=ADIC PE=4 SV=1
----NINDQPRPAFSAVRRN-------PP-TGGNVVIFDTVITNEEGRYQSHSGRFVCAVPGYYYFTFQVVS
KWDICLS--IMSSRRGLTQ-----RSVGFCDANS-----------RGTFQVVSGGTVLQLQDGDQVWIEKDP
VK--G------RIYQ-G--PEADSVFSGFLIFPSA-----------------------
>tr|A0A3B0INY0|A0A3B0INY0_PAPHA/108-245 Adiponectin C OS=Papio hamadryas OX=9557 GN=ADIC PE=4 SV=1
----NIKDQPRPAFSAIRRN-------PP-MGGNVVIFDTVITNQEEPYQNHSGRFVCTVPGYYYFTFQVVS
EREICLS--IVSSSRGQVR-----RSLGFCDTTN-----------KGLFQVVSGGMVLQLQRGDQVWVEKDP
RK--G------NIYH-G--LEADSVFSGFLIFPST-----------------------
>tr|A0A3B0J8B2|A0A3B0J8B2_LOXAF/123-260 Adiponectin C OS=Loxodonta africana OX=9785 GN=ADIC PE=4 SV=1
----NIKDQPRPAFSAVRRN-------PP-MGGNVVIFDTVLTNQEGPYQNHSGLFVCAVPGYYYFTFQVVS
KRDICLS--IVSSGRNHPR-----RSLGFCDTNS-----------RGLFQVVSGGTVLQLQHGDQVWIEKDP
VK--G------HIYQ-G--TDADSIFSGFLIFPST-----------------------
>tr|A0A3B0ITS7|A0A3B0ITS7_HORSE/141-276 Adiponectin C OS=Equus caballus OX=9796 GN=ADIC PE=4 SV=1
----NLKDQPRPAFSAVRRN-------AP-LDSNMVIFDEVITNQEGSYDSRTSHFVCSVPGYYYFTFQVVS
KWDVCLS--IVSLRRDQVR-----HSLGFCDTNS-----------RGIFQVVSGGTVLQLDRGDKVRIEKE-
-R--G------RIYQ-G--SEADSVFSGFLIFPST-----------------------
>tr|A0A3B0J7B7|A0A3B0J7B7_RABIT/149-286 Adiponectin C OS=Oryctolagus cuniculus OX=9986 GN=ADIC PE=4 SV=1
----NIRDQPRPAFSAVRRN-------PP-SGGNVVIFDTVITNQEEPYQNHTGHFVCAVPGFYYFTFQVVS
KWDLCLF--IVSASRGQTR-----RSVGFCDTNS-----------KGIFQVVSGGTALQLQRGDQVWIEKDP
AR--G------RIYQ-G--TEADSVFSGFLIFPSA-----------------------
>tr|A0A3B0J380|A0A3B0J380_RAT/120-257 Adiponectin c OS=Rattus norvegicus OX=10116 GN=Adic PE=4 SV=1
----NIRDQPRPAFSAIRQN-------PP-TYGNVVVFDKVLTNQENPYQNRTGHFICAVPGFYYFTFQVIS
KWDLCLS--IVSSSRGQPR-----NSLGFCDTNS-----------KGLFQVLAGGTVLQLQRGDEVWIEKDP
AK--G------RIYQ-G--TEADSIFSGFLIFPSA-----------------------
>tr|J9P4B4|J9P4B4_CANLF/127-264 Adiponectin C OS=Canis lupus familiaris OX=9615 GN=C1QA PE=4 SV=1
----NIRDQPRPAFSAIRRN-------PP-TGGNVVIFDTVITNQEGPYQNHSGRFICAVPGYYYFTFQVVS
KWDICLS--IVSSGRAQIR-----RSLGFCDTNS-----------KGIFQVVSGGMALQLQQGDQVWIEKDP
IK--G------RIYQ-G--PEADSIFSGFLIFPSL-----------------------
>tr|A0A286XXT2|A0A286XXT2_CAVPO/107-244 Adiponectin C OS=Cavia porcellus OX=10141 GN=C1QA PE=4 SV=1
----NIRDQPRPAFSAVRRN-------PQPKRDKVVVFDTVIINQEGPYRNDTGHFVCAVPGFYYFSFYVVA
TGSICLT--IVSSSQGQLR-----HSPGFCDTNN-----------KGLFQI-SGGTSLQLQQGDKVWIERDL
SK--G------NIFQ-G--SEADSVFSGFLIFPSV-----------------------
>tr|A0A024RAG6|A0A024RAG6_HUMAN/108-245 Adiponectin C OS=Homo sapiens OX=9606 GN=ADIC PE=4 SV=1
----NIKDQPRPAFSAIRRN-------PP-MGGNVVIFDTVITNQEEPYQNHSGRFVCTVPGYYYFTFQVLS
QWEICLS--IVSSSRGQVR-----RSLGFCDTTN-----------KGLFQVVSGGMVLQLQQGDQVWVEKDP
KK--G------HIYQ-G--SEADSVFSGFLIFPSA-----------------------
>tr|A0A3B0J3V0|A0A3B0J3V0_BOVIN/101-240 Adiponectin D OS=Bos taurus OX=9913 GN=ADID PE=4 SV=1
----ESAYVYRSAFSVGLERQV-------TVPNVPIRFTKIFYNQQNHYDGTTGKFLCNIPGLYYFSYHITV
YL--KD---VKVSLYKNDK-----ALLFTHDQFQ-----------DKNVDQASGSVLLYLEKGDQVWLQVYE
GEN-H-----NGVYA-D--NVNDSTFTGFLLYHNIVE---------------------
>tr|A0A3B0J2D0|A0A3B0J2D0_FELCA/106-244 Adiponectin D OS=Felis catus OX=9685 GN=ADID PE=4 SV=1
----ESAYVYRSAFSVGLESRV-------TVPNVPIRFTKIFYNQQNHYDVTTGKFHCNIPGLYYFSYHITV
YL--KD---VKVSLYKRDK-----AMLFTYDQYQ-----------EKNVDQASGSVLLHLETGDEVWLQVYG
DGD-Y-----NGLYA-D--NVNDSTFTGFLLYYDTV----------------------
>tr|A0A3B0J4Q3|A0A3B0J4Q3_MYOLU/115-253 Adiponectin D OS=Myotis lucifugus OX=59463 GN=ADID PE=4 SV=1
----ESAYVYRSAFSVGLETRV-------TVPNVPIRFTKIFYNQQNHYDDTTGKFHCNIPGLYYFSYHITV
YH--KD---VKVSLYKKDK-----AVLFTFDKYQ-----------DQDVDQASGSVLLHLEMGDQVWLQVYG
EGE-N-----NGLYA-D--NINDSTFTGFLLYHDTN----------------------
>tr|A0A3B0J243|A0A3B0J243_RABIT/116-254 Adiponectin D OS=Oryctolagus cuniculus OX=9986 GN=ADID PE=4 SV=1
----EGAYVYRSAFSVGLEGRV-------TIPNVPIRFTKIFYNQQNHYDSTTGKFRCNIPGLYYFSYHITV
YM--KD---VKVSLFKKDK-----AMLFTYDQYQ-----------DKNVDQASGSVLLHLQVDDQVWLQVYG
DGD-H-----NGLYA-D--NVNDSIFTGFLLYHDTE----------------------
>tr|A0A3B0J1F8|A0A3B0J1F8_OTOGA/106-244 Adiponectin D OS=Otolemur garnettii OX=30611 GN=ADID PE=4 SV=1
----EGAYVYRSAFSVGLENRV-------TVPNVPIRFTKIFYNQQNHYDGTTGKFLCNIPGLYYFSYHITV
YM--KD---VKVSLFKKDK-----AVIVTYDQYQ-----------DKNVDQASGSVLLHLEVGDQVWLQLYG
DGE-H-----NGLYA-D--NVNDSTFTGFLLYHDTN----------------------
>tr|A0A3B0J1H7|A0A3B0J1H7_MOUSE/120-258 Adiponectin d OS=Mus musculus OX=10090 GN=Adid PE=4 SV=1
----EAAYVYRSAFSVGLETRV-------TVPNVPIRFTKIFYNQQNHYDGSTGKFYCNIPGLYYFSYHITV
YM--KD---VKVSLFKKDK-----AVLFTYDQYQ-----------EKNVDQASGSVLLHLEVGDQVWLQVYG
DG--DH----NGLYA-D--NVNDSTFTGFLLYHDTN----------------------
>tr|A0A3B0IXJ6|A0A3B0IXJ6_NOMLE/136-274 Adiponectin D OS=Nomascus leucogenys OX=61853 GN=ADID PE=4 SV=1
----EGAYVYRSAFSVGLETYV-------TVPNMPIRFTKIFYNQQNHYDGSTGKFHCNIPGLYYFAYHITV
YM--KD---VKVSLFKKDK-----AMLFTYDQYQ-----------ENNVDQASGSVLLHLEVGDQVWLQVYG
EGE--R----NGLYA-D--NDNDSTFTGFLLYHDTN----------------------
>tr|A0A3B0J6H9|A0A3B0J6H9_MACMU/135-273 Adiponectin D OS=Macaca mulatta OX=9544 GN=ADID PE=4 SV=1
----EGAYVYRSAFSVGLETYV-------TVPNMPIRFTKIFYNQQNHYDGSTGKFHCNIPGLYYFAYHITV
YM--KD---VKVSLFKKDK-----AMLFTYDQYQ-----------ENNVDQASGSVLLHLEVGDQVWLQVYG
EGE--R----NGLYA-D--NDNDSTFTGFLLYHDTN----------------------
>tr|A0A3B0INP8|A0A3B0INP8_PANTR/137-275 Adiponectin D OS=Pan troglodytes OX=9598 GN=ADID PE=4 SV=1
----EGAYVYRSAFSVGLETYI-------TVPNMPIRFTKIFYNQQNHYDGSTGKFHCNIPGLYYFAYHITV
YM--KD---VKVSLFKKDK-----AMLFTYDQYQ-----------ENNVDQASGSVLLHLEVGDQVWLQVYG
EGE--R----NGLYA-D--NDNDSTFTGFLLYHDTN----------------------
>tr|A0A3B0J0F2|A0A3B0J0F2_HUMAN/137-275 Adiponectin D OS=Homo sapiens OX=9606 GN=ADID PE=4 SV=1
----EGAYVYRSAFSVGLETYV-------TIPNMPIRFTKIFYNQQNHYDGSTGKFHCNIPGLYYFAYHITV
YM--KD---VKVSLFKKDK-----AMLFTYDQYQ-----------ENNVDQASGSVLLHLEVGDQVWLQVYG
EGE--R----NGLYA-D--NDNDSTFTGFLLYHDTN----------------------
>tr|A0A3B0J2P6|A0A3B0J2P6_DASNO/105-243 Adiponectin D OS=Dasypus novemcinctus OX=9361 GN=ADID PE=4 SV=1
----ESAYVYRSAFSVGLEARV-------TVPNVPIRFTKIFYNQQSHYDDTTGKFHCNIPGLYYFSYHITV
YM--KD---VKVSLFKKDK-----AVLFTYDQYQ-----------EKNVDQASGSVLLHLEMGDQVWLQVYE
SGE-Q-----MGLYA-D--NVNDSTFTGFLLYHDIE----------------------
>tr|A0A3B0J779|A0A3B0J779_CAVPO/148-289 Adiponectin D OS=Cavia porcellus OX=10141 GN=ADID PE=4 SV=1
----QDAFVYRSAFSVGLEAYV-------TVPNVPIRFTKIFYNQQNHYDGTTGKFHCNIPGLYYFSYHVTV
YL--KD---VKVSLFRNDK-----AELFTYDQYQ-----------DKNVDQASGSVLLHLSVGDQVWLQVYG
NGE-Q-----AGVYA-D--NVNDSTFTGFLLYHDLTDPS-------------------
>tr|F7DZE7|F7DZE7_HORSE/163-301 Adiponectin D OS=Equus caballus OX=9796 GN=ADIPOQ PE=4 SV=2
----ESSYVYRSAFSVGLETRV-------TVPNVPIRFTKIFYNQQNHYDGSTGKFHCNIPGLYYFSYHITV
YL--KD---VKVSLYKKDK-----AVLFTYDQYQ-----------DKNLDQASGSVLLYLEKGDQVWLQVYG
DGD-H-----NGLYA-D--NVNDSTFTGFLLYHDTN----------------------
>tr|G3SSS5|G3SSS5_LOXAF/106-245 Adiponectin D OS=Loxodonta africana OX=9785 GN=ADIPOQ PE=4 SV=1
----EAAYSYRSAFSVGLEARV-------TVPNVPIRFTKIFYNQQNHYDGSTGKFHCNIPGVYFFSYHITV
YM--KD---VKVSLFKKDK-----AVLFTYDQYQ-----------EKNVDQASGSVLLHLEVGDQVWLQVFA
DGE-QN----NGLYA-D--NVNDSTFMGFLLYHDTN----------------------
>tr|A0A0B4J198|A0A0B4J198_CANLF/115-253 Adiponectin D OS=Canis lupus familiaris OX=9615 GN=EIF4A2 PE=4 SV=2
----ESAYVHRSAFSVGLESRI-------TVPNVPIRFTKIFYNLQNHYDGTTGKFHCNIPGLYYFSYHITV
YL--KD---VKVSLYKKDK-----AMLFTYDQYQ-----------EKNVDQASGSVLLHLEVGDQVWLQVYG
DGD-S-----YGIYA-D--NVNDSTFTGFLLYHDTN----------------------
>tr|A0A3B0IP07|A0A3B0IP07_OTOGA/97-243 Adiponectin E OS=Otolemur garnettii OX=30611 GN=ADIE PE=4 SV=1
----ECSVPPRSAFSAKRSESR----VPP-LSDAPLPFDRVLVNEQGHYDAATGKFTCQVPGVYYFAVHATV
YR--AS---LQFDLVKNGV-----SIASFFQFFG----------GWPKPASLSGGAMVRLEPEDQVWVQVGV
GD---Y----IGIYA-S--IKTDSTFSGFLVYSDWHSSPVFA----------------
>tr|A0A3B0J6L9|A0A3B0J6L9_PAPHA/97-243 Adiponectin E OS=Papio hamadryas OX=9557 GN=ADIE PE=4 SV=1
----ECSVPPRSAFSAKRSESR----LPP-PSDAPLPFDRVLVNEQGHYDAVTGKFTCQVPGVYYFAVHATV
YR--AS---LQFDLVKNGE-----SIASFFQFFG----------GWPKPASLSGGAMVRLEPEDQVWVQVGV
GD---Y----IGIYA-S--IKTDSTFSGFLVYSDWHSSPVFA----------------
>tr|A0A024R3F8|A0A024R3F8_HUMAN/97-243 Adiponectin E OS=Homo sapiens OX=9606 GN=C1QTNF5 PE=4 SV=1
----ECSVPPRSAFSAKRSESR----VPP-PSDAPLPFDRVLVNEQGHYDAVTGKFTCQVPGVYYFAVHATV
YR--AS---LQFDLVKNGE-----SIASFFQFFG----------GWPKPASLSGGAMVRLEPEDQVWVQVGV
GD---Y----IGIYA-S--IKTDSTFSGFLVYSDWHSSPVFA----------------
>tr|A0A2J8X0L9|A0A2J8X0L9_PONAB/97-243 Adiponectin E OS=Pongo abelii OX=9601 GN=ADIE PE=4 SV=1
----ECSVPPRSAFSAKRSESR----VPP-PSDAPLPFDRVLVNEQGHYDAVTGKFTCQVPGVYYFAVHATV
YR--AS---LQFDLVKNGE-----SIASFFQFFG----------GWPKPASLSGGAMVRLEPEDQVWVQVGV
GD---Y----IGIYA-S--IKTDSTFSGFLVYSDWHSSPVFA----------------
>tr|Q4ZJN4|Q4ZJN4_MOUSE/97-243 Adiponectin e OS=Mus musculus OX=10090 GN=Adie PE=2 SV=1
----ECSVPPRSAFSAKRSESR----VPP-PADTPLPFDRVLLNEQGHYDPTTGKFTCQVPGVYYFAVHATV
YR--AS---LQFDLVKNGQ-----SIASFFQYFG----------GWPKPASLSGGAMVRLEPEDQVWVQVGV
GD---Y----IGIYA-S--IKTDSTFSGFLVYSDWHSSPVFA----------------
>tr|F6ZD97|F6ZD97_CALJA/97-243 Adiponectin E OS=Callithrix jacchus OX=9483 GN=C1QTNF5 PE=2 SV=1
----ECSVPPRSAFSAKRSESR----VPP-PSDAPLPFDRVLVNEQGHYDAVTGKFTCQVPGVYYFAVHATV
YR--AS---LQFDLMKNGE-----SIASFFQFFG----------GWPKPASLSGGAMVRLEPEDQVWVQVGV
GD---Y----IGIYA-S--IKTDSTFSGFLVYSDWHSSPVFA----------------
>tr|K7DTV4|K7DTV4_PANTR/97-243 Adiponectin E OS=Pan troglodytes OX=9598 GN=MFRP PE=2 SV=1
----ECSVPPRSAFSAKRSESR----VPP-PSDAPLPFDRVLVNEQGHYDAVTGKFTCQVPGIYYFAVHATV
YR--AS---LQFDLVKNGE-----SIASFFQFFG----------GWPKPASLSGGAMVRLEPEDQVWVQVGV
GD---Y----IGIYA-S--IKTDSTFSGFLVYSDWHSSPVFA----------------
>tr|A0A3B0ITJ1|A0A3B0ITJ1_RAT/97-243 Adiponectin e OS=Rattus norvegicus OX=10116 GN=C1qtnf5 PE=4 SV=1
----ECSVPPRSAFSAKRSESR----VPP-PADTPLPFDRVLLNEQGHYDATTGKFTCQVPGVYYFAVHATV
YR--AS---LQFDLVKNGQ-----SIASFFQFFG----------GWPKPASLSGGAMVRLEPEDQVWVQVGV
GD---Y----IGIYA-S--IKTDSTFSGFLVYSDWHSSPVFA----------------
>tr|E2RLK6|E2RLK6_CANLF/195-333 Adiponectin F1 OS=Canis lupus familiaris OX=9615 GN=LOC609026 PE=4 SV=1
----ETPVLPKSAFTVGLTVLS----KFP-TSDVPIKFDKILYNEFNHYDVATGKFTCHVAGVYYFTYHITV
FS--RN---VQVSLVKNGV-----KILHTKDSY------------MSSEDQASGGIVLPLKLGDEVWMQVTG
GE--RF----NGLFA-D--EDDDTTFTGFLLFSSQ-----------------------
>tr|F6TH48|F6TH48_HORSE/195-333 Adiponectin F1 OS=Equus caballus OX=9796 GN=C1QTNF9 PE=4 SV=1
----ETPVLPKSAFTVGLTVLS----KFP-SSDVPIKFDKILYNEFNHFDIATGKFTCHLAGVYYFTYHVTV
FS--RN---VQVSLVKNGV-----KILHTKDGY------------TSSEDQASGGTILQLKLGDEVWVQVTG
GE--RF----NGLFA-D--EDDDTTFTGFLLFSSS-----------------------
>tr|G1T200|G1T200_RABIT/195-332 Adiponectin F1 OS=Oryctolagus cuniculus OX=9986 GN=C1QTNF9 PE=4 SV=1
----ETPVLPRSAFTVGLTVLS----KFP-ASDVPIKFDRILYNELNHYNVATGKFTCHVAGVYYFTYHITV
FS--RN---VQVSLVKNGV-----KVLHTKDGY------------MSSEDQASGGIVLELKLGDEVWMQVTG
GE--RF----NGLFA-D--EDDDTTFTGFLLFSS------------------------
>tr|M3WC79|M3WC79_FELCA/195-332 Adiponectin F1 OS=Felis catus OX=9685 GN=C1QTNF9 PE=4 SV=1
----ETPVLPKSAFTVGLTVLS----KFP-ASDAPIKFDKILYNEFNHYDVATGKFTCHVAGVYYFTYHITV
FS--RN---VQVALVKNGV-----KILHTKDGY------------MSSEDQASGGIVLPLKLGDEVWMQVAG
GE--RF----NGLFA-D--EDDDTTFTGFLLFSQ------------------------
>tr|H0V3C2|H0V3C2_CAVPO/195-333 Adiponectin F1 OS=Cavia porcellus OX=10141 GN=LOC100717408 PE=4 SV=1
----ESPVLPKSAFTVGLTVLN----KFP-ASDAPIKFDKILYNEFNHYDVATGKFTCHIAGTYYFTYHVTV
FS--RN---VQVALVKNGV-----KVLHTKDGY------------MSSEDQASGGTVLPLKLGDEVWLQVTG
GE--RF----NGLFA-D--EDDDTTFTGFLLFSSP-----------------------
>tr|H0WNP5|H0WNP5_OTOGA/195-332 Adiponectin F1 OS=Otolemur garnettii OX=30611 GN=LOC100965642 PE=4 SV=1
----ETPVLPRSAFTVGLTVLS----KFP-SSDVPIKFDKILYNDFNHYDIAKGKFVCHVAGVYYFTYHITV
FS--RN---VQVSLVKNGV-----KILHTKDGY------------MGSEDQASGGIVLKLKLGDEVWMQVTG
GE--RF----NGLFA-D--EDDDTTFTGFLLFSS------------------------
>tr|G3UJ98|G3UJ98_LOXAF/195-333 Adiponectin F1 OS=Loxodonta africana OX=9785 GN=LOC100663527 PE=4 SV=1
----ETPVLPKSAFTVGLTVLS----KFP-SSDLPIKFDRILYNEFHHYNVATGKFTCHIAGVYYFTYHITV
FS--RN---VQVSLVKNGV-----KVLHTKDGY------------LSSEDQASGGTVLELKLGDEVWMQVTG
GE--RF----NGLFA-D--EDDDTTFTGFLLFTSS-----------------------
>tr|A0A3B0INY4|A0A3B0INY4_MICMU/195-332 Adiponectin F1 OS=Microcebus murinus OX=30608 GN=ADIF1 PE=4 SV=1
----ETPALPKSAFTVGLTVLS----KFP-SSDVPIKFDKILYNEFNHYDVATGKFTCHVAGVYYFTYHITV
FS--RN---VQVSLVKNGA-----KVLHTKDGY------------MSSEDQASGGIVLQLKLGDEVWMQVTG
GE--RF----NGLFA-D--EDDDTTFTGFLLFSS------------------------
>tr|A0A3B0J014|A0A3B0J014_DASNO/196-333 Adiponectin F1 OS=Dasypus novemcinctus OX=9361 GN=ADIF1 PE=4 SV=1
----ETPVPPKSAFTVGLTVLS----KFP-SSDVPIKFDRILFNEFNHFDIATGKFTCHIAGVYYFTYHITV
FS--RN---VQVSLVKNGV-----KVLHTKDSY------------MSSEDQASGGMVLELKLGDEVWLQASG
GE--RF----NGLFA-D--EDDDTTFTGFLLFSS------------------------
>tr|F6Z6W6|F6Z6W6_MACMU/195-333 Adiponectin F1 OS=Macaca mulatta OX=9544 GN=LOC707884 PE=4 SV=3
----ETLVLPKSAFTVGLTVLS----KFP-SSDVPIKFDKILYNEFNHYDIATGKFTCHIAGVYYFTYHITV
FS--RN---VQVSLVKNGV-----KILHTKDAY------------MSSEDQASGGLVLQLKLGDEVWLQVTG
GD--RF----NGLFA-D--EDDDTTFTGFLLFGSP-----------------------
>tr|A0A3B0J259|A0A3B0J259_HUMAN/195-333 Adiponectin F1 OS=Homo sapiens OX=9606 GN=ADIF1 PE=4 SV=1
----ETLVLPKSAFTVGLTVLS----KFP-SSDMPIKFDKILYNEFNHYDTAAGKFTCHIAGVYYFTYHITV
FS--RN---VQVSLVKNGV-----KILHTKDAY------------MSSEDQASGGIVLQLKLGDEVWLQVTG
GE--RF----NGLFA-D--EDDDTTFTGFLLFSSP-----------------------
>tr|A0A3B0ITD9|A0A3B0ITD9_BOVIN/195-333 Adiponectin F1 OS=Bos taurus OX=9913 GN=ADIF1 PE=4 SV=1
----EMPALPKSAFTVGLTVLS----KFP-PSDTPIKFDRILYNEFGHYDVATGKFICHVAGVYYFTYHITV
FS--RN---IQVSLVKNGA-----KVLHTKDGY------------TGSEDQASGGIVLPLKLGDEVWLQVTG
GE--RF----NGLFA-D--KDDDTTFTGFLLFSSS-----------------------
>tr|A0A3B0IP60|A0A3B0IP60_OCHPR/195-332 Adiponectin F1 OS=Ochotona princeps OX=9978 GN=ADIF1 PE=4 SV=1
----ETPVTPKSAFTVGLTVLS----KFP-DADVPIKFDKILYNDLNHYNVATGKFICYVAGVYYFTYHITV
FS--RN---VQVSLVKNGM-----KVLHTKDAY------------MSSEDQASGGVVLELKLADEVWLQVAG
GE--RF----NGLFA-D--EDDDTTFTGFLLFST------------------------
>tr|A0A3B0J1J7|A0A3B0J1J7_PAPHA/195-333 Adiponectin F1 OS=Papio hamadryas OX=9557 GN=ADIF1 PE=4 SV=1
----ETLVLPKSAFTVGLTVLS----KFP-SSDVPIKFDKILYNEFNHYDIATGKFTCHIAGVYYFTYHITV
FS--RN---VQVSLVKNGV-----KILHTKDAY------------MSSEDQASGGIVLQLKLGDEVWLQVTG
GE--RF----NGLFA-D--EDDDTTFTGFLLFSSP-----------------------
>tr|A0A3B0J2B9|A0A3B0J2B9_PONAB/195-333 Adiponectin F1 OS=Pongo abelii OX=9601 GN=ADIF1 PE=4 SV=1
----ETLVLPKSAFTVGLTVLS----KFP-SSDVPIKFDKILYNEFNHYDIATGKFTCHIAGVYYFTYHITV
FS--RN---VQVSLVKNGV-----KILHTKDAY------------MSSEDQASGGIVLQLKLGDEVWLQVTG
GE--RF----NGLFA-D--EDDDTTFTGFLLFSSP-----------------------
>tr|A0A3B0J2G7|A0A3B0J2G7_NOMLE/195-333 Adiponectin F1 OS=Nomascus leucogenys OX=61853 GN=ADIF1 PE=4 SV=1
----ETLVLPKSAFTVGLTVLS----KFP-SSDVPIKFDKILYNEFNHYDIATGKFTCHIAGVYYFTYHITV
FS--RN---VQVSLVKNGV-----KILHTKDAY------------MSSEDQASGGIVLQLKLGDEVWLQVTG
GE--RF----NGLFA-D--EDDDTTFTGFLLFSSP-----------------------
>tr|A0A3B0IP20|A0A3B0IP20_RAT/211-349 Adiponectin f1 OS=Rattus norvegicus OX=10116 GN=Adif1 PE=4 SV=1
----EAPMVPKSAFTVGLTVIS----KFP-PPDVPIKFDKILYNEQNHYNVATGKFTCHVAGVYYFTYHITV
FS--RN---VQVSLVKNGV-----KVLHTKDGY------------MSSEDQASGGIVLELKLGDEVWMQVTG
GE--RF----NGLFA-D--EDDDTTFTGFLLFSSS-----------------------
>tr|A0A3B0J6Z4|A0A3B0J6Z4_MOUSE/224-362 Adiponectin f1 OS=Mus musculus OX=10090 GN=Adif1 PE=4 SV=1
----EAPLVPKSAFTVGLTVIS----KFP-PPDAPIKFDKILYNELNHYNVATGKFTCHVAGVYYFTYHITV
FS--RN---VQVSLVKNGV-----KVLHTKDSY------------MSSEDQASGGIVQELKLGDEVWMQVTG
GE--RF----NGLFA-D--EDDDTTFTGFLLFSSS-----------------------
>tr|A0A2J8QEQ8|A0A2J8QEQ8_PANTR/195-333 Adiponectin F1 OS=Pan troglodytes OX=9598 GN=ADIF1 PE=4 SV=1
----ETLVLPKSAFTVGLTVLS----KFP-SSDVPIKFDKILYNEFNHYDTAAGKFTCHIAGVYYFTYHITV
FS--RN---VQVSLVKNRV-----KILHTKDAY------------MSSEDQASGGIVLQLKLGDEVWLQVTG
GE--RF----NGLFA-D--EDDDTTFTGFLLFSSP-----------------------
>tr|A0A3B0ISS0|A0A3B0ISS0_HUMAN/195-333 Adiponectin F2 OS=Homo sapiens OX=9606 GN=ADIF2 PE=4 SV=1
----ETLVLPKSAFTVGLTVLS----KFP-SSDVPIKFDKILYNEFNHYDTAAGKFTCHIAGVYYFTYHITV
FS--RN---VQVSLVKNGV-----KILHTRDAY------------VSSEDQASGSIVLQLKLGDEMWLQVTG
GE--RF----NGLFA-D--EDDDTTFTGFLLFSSQ-----------------------
>tr|A0A3B0IP30|A0A3B0IP30_RAT/184-332 Adiponectin g OS=Rattus norvegicus OX=10116 GN=C1qtnf7 PE=4 SV=1
----CGSIVLKSAFSVGITT------SYP-EERLPIIFNKVLFNEGEHYNPATGKFICAFPGIYYFSYDITL
AN--KH---LAIGLVHNGQ-----YRIRTFDA------------NTGNHDVASGSTVIYLQPEDEVWLEIFF
ND--QN----GLFSD-P--GWADSLFSGFLLYVDTDY-------LDSISEDD-EL---
>tr|A0A3B0ITL2|A0A3B0ITL2_MYOLU/141-289 Adiponectin G OS=Myotis lucifugus OX=59463 GN=ADIG PE=4 SV=1
----CGSIVLKSAFSVGITT------SYP-EERLPIIFNKVLFNEGEHYNPATGKFICAFPGIYYFSYDITL
AN--KH---LAIGLVHNGQ-----YRIKTFDA------------NTGNHDVASGSTVIYLQPEDEVWLEIFF
ND--QN----GLFSD-P--GWADSLFSGFLLYVDTDY-------LDSISEDD-EL---
>tr|A0A3B0J3R7|A0A3B0J3R7_RABIT/141-289 Adiponectin G OS=Oryctolagus cuniculus OX=9986 GN=ADIG PE=4 SV=1
----CGSIVLKSAFSVGITT------SYP-EERLPIIFNKVLFNEGEHYNPATGKFICAFPGIYYFSYDITL
AN--KH---LAIGLVHNGQ-----YRIRTFDA------------NTGNHDVASGSTVIYLQPEDEVWLEIFF
TD--QN----GLFSD-P--GWADSLFSGFLLYVDTDY-------LDSISEDD-EL---
>tr|A0A3B0J1Q6|A0A3B0J1Q6_OTOGA/141-289 Adiponectin G OS=Otolemur garnettii OX=30611 GN=ADIG PE=4 SV=1
----CGSIVLKSAFSVGITT------SYP-EERLPIIFNKVLFNEGEHYNPATGKFICAFPGIYYFSYDITL
AN--KH---LAIGLVHNGQ-----YRIKTFDA------------NTGNHDVASGSTVIYLQPEDEVWLEIFF
TD--QN----GLFSD-P--GWADSLFSGFLLYVDTDY-------LDSISEDD-EL---
>tr|A0A3B0IPA9|A0A3B0IPA9_CANLF/182-330 Adiponectin G OS=Canis lupus familiaris OX=9615 GN=ADIG PE=4 SV=1
----CGSIMLKSAFSVGITT------SYP-EERLPIIFNKVLFNEGEHYNPATGKFICAFPGIYYFSYDITL
AN--KH---LAIGLVHNGQ-----YRIKTFDA------------NTGNHDVASGSTVIYLQPEDEVWLEIFF
TD--QN----GLFSD-P--GWADSLFSGFLLYVDTDY-------LDSISEDD-EL---
>tr|A0A3B0J6Q6|A0A3B0J6Q6_CALJA/181-329 Adiponectin G OS=Callithrix jacchus OX=9483 GN=ADIG PE=4 SV=1
----CGSIVLKSAFSVGITT------SYP-EERLPIIFNKVLFNEGEHYNPATGKFICAFPGIYYFSYDITL
AN--KH---LAIGLVHNGQ-----YRIKTFDA------------NTGNHDVASGSTVIYLQPEDEVWLEIFF
TD--QN----GLFSD-P--GWADSLFSGFLLYVDTDY-------LDSISEDD-EL---
>tr|A0A3B0ISW2|A0A3B0ISW2_PONAB/195-343 Adiponectin G OS=Pongo abelii OX=9601 GN=ADIG PE=4 SV=1
----CGSIVLKSAFSVGITT------SYP-EERLPIIFNKVLFNEGEHYNPATGKFICAFPGIYYFSYDITL
AN--KH---LAIGLVHNGQ-----YRIKTFDA------------NTGNHDVASGSTVIYLQPEDEVWLEIFF
TD--QN----GLFSD-P--GWADSLFSGFLLYVDTDY-------LDSISEDD-EL---
>tr|A0A3B0J6B4|A0A3B0J6B4_PANTR/195-343 Adiponectin G OS=Pan troglodytes OX=9598 GN=ADIG PE=4 SV=1
----CGSIVLKSAFSVGITT------SYP-EERLPIIFNKVLFNEGEHYNPATGKFICAFPGIYYFSYDITL
AN--KH---LAIGLVHNGQ-----YRIKTFDA------------NTGNHDVASGSTVIYLQPEDEVWLEIFF
TD--QN----GLFSD-P--GWADSLFSGFLLYVDTDY-------LDSISEDD-EL---
>tr|A0A3B0IT49|A0A3B0IT49_HUMAN/195-343 Adiponectin G OS=Homo sapiens OX=9606 GN=ADIG PE=4 SV=1
----CGSIVLKSAFSVGITT------SYP-EERLPIIFNKVLFNEGEHYNPATGKFICAFPGIYYFSYDITL
AN--KH---LAIGLVHNGQ-----YRIKTFDA------------NTGNHDVASGSTVIYLQPEDEVWLEIFF
TD--QN----GLFSD-P--GWADSLFSGFLLYVDTDY-------LDSISEDD-EL---
>tr|A0A3B0J216|A0A3B0J216_TURTR/193-341 Adiponectin G OS=Tursiops truncatus OX=9739 GN=ADIG PE=4 SV=1
----CGSIVLKSAFSVGITT------SYP-EERLPIIFNKVLFNEGEHYNPATGKFICAFPGIYYFSYDITL
AN--KH---LAIGLVHNGQ-----YRIKTFDA------------NTGNHDVASGSTVIYLQPEDEVWLEIFF
TD--QN----GLFSD-P--GWADSLFSGFLLYVDTDY-------LDSISEDD-EL---
>tr|A0A3B0J265|A0A3B0J265_HORSE/182-330 Adiponectin G OS=Equus caballus OX=9796 GN=ADIG PE=4 SV=1
----CGSIVLKSAFSVGITT------SYP-EERLPIIFNKVLFNEGEHYNPATGKFICAFPGIYYFSYDITL
AN--KH---LAIGLVHNGQ-----YRIKTFDA------------NTGNHDVASGSTVIYLQPEDEVWLEIFF
TD--QN----GLFSD-P--GWADSLFSGFLLYVDTDY-------LDSISEDD-EL---
>tr|A0A3B0J1T4|A0A3B0J1T4_MOUSE/183-331 Adiponectin g OS=Mus musculus OX=10090 GN=Adig PE=4 SV=1
----CGSIVLKSAFSVGITT------SYP-EERLPIIFNKVLFNEGEHYNPATGKFICAFPGIYYFSYDITL
AN--KH---LAIGLVHNGQ-----YRIRTFDA------------NTGNHDVASGSTVIYLQPEDEVWLEIFF
ND--QN----GLFSD-P--GWADSLFSGFLLYVDTDY-------LDSISEDD-EL---
>tr|A0A286Y2R1|A0A286Y2R1_CAVPO/141-289 Adiponectin G OS=Cavia porcellus OX=10141 GN=C1QTNF7 PE=4 SV=1
----CGSIVLKSAFSVGITT------SYP-EERLPIIFNKVLFNEGEHYNPVTGKFICAFPGIYYFSYDITL
AN--KH---LAIGLVHNGQ-----YKIKTFDA------------NTGNHDVASGSTVIYLQPEDEVWLEIFF
TD--QN----GLFSD-P--GWADSLFSGFLLYVDTDY-------LDAISEDD-EL---
>tr|A0A3B0ITQ7|A0A3B0ITQ7_BOVIN/141-289 Adiponectin G OS=Bos taurus OX=9913 GN=C1QTNF7 PE=4 SV=1
----CGSIVLKSAFSVGITT------SYP-EERLPIIFNKVLFNEGEHYNPATGKFICAFPGIYYFSYDITL
AN--KH---LAIGLVHNGQ-----YRIKTFDA------------NTGNHDVASGSTVIYLQPEDEVWLEIFF
TD--QN----GLFSD-P--GWADSLFSGFLLYVDTDY-------LDSISEDD-EL---
>tr|A0A3B0INC0|A0A3B0INC0_HUMAN/143-285 Adiponectin H OS=Homo sapiens OX=9606 GN=ADIH PE=4 SV=1
----CGSGHTKSAFSVAVTK------SYP-RERLPIKFDKILMNEGGHYNASSGKFVCGVPGIYYFTYDITL
AN--KH---LAIGLVHNGQ-----YRIRTFDA------------NTGNHDVASGSTILALKQGDEVWLQIFY
SE--QN----GLFYD-P--YWTDSLFTGFLIYADQDD-------PNEV----------
>tr|A0A3B0J4X8|A0A3B0J4X8_LOXAF/143-285 Adiponectin H OS=Loxodonta africana OX=9785 GN=ADIH PE=4 SV=1
----CGSARAKSAFSVAVTK------SYP-RERLPIKFDKILMNEGGHYNASSGKFVCGVPGIYYFTYDITL
AN--KH---LAIGLVHNGQ-----YRIRTFDA------------NTGNHDVASGSTILALKQGDEVWLQIFY
SE--QN----GLFYD-P--YWTDSLFTGFLIYADQDD-------PNEV----------
>tr|A0A3B0IPD0|A0A3B0IPD0_PTEVA/143-285 Adiponectin H OS=Pteropus vampyrus OX=132908 GN=ADIH PE=4 SV=1
----CSSGHAKSAFSVAVTK------SYP-RERLPIKFDKILMNEGSHYNASSGKFVCSVPGIYYFTYDITL
AN--KH---LAIGLVHNGQ-----YRIRTFDA------------NTGNHDVASGSTILALKQGDEVWLQIFY
SE--QN----GLFYD-P--YWTDSLFTGFLIYADQDD-------PNEV----------
>tr|A0A3B0IXM6|A0A3B0IXM6_MACMU/143-285 Adiponectin H OS=Macaca mulatta OX=9544 GN=ADIH PE=4 SV=1
----CGSGHTKSAFSVAVTK------SYP-RERLPIKFDKILMNEGGHYNASSGKFVCGVPGIYYFTYDITL
AN--KH---LAIGLVHNGQ-----YRIRTFDA------------NTGNHDVASGSTILALKQGDEVWLQIFY
SE--QN----GLFYD-P--YWTDSLFTGFLIYADQDD-------PNEV----------
>tr|A0A3B0ITA0|A0A3B0ITA0_PONAB/143-285 Adiponectin H OS=Pongo abelii OX=9601 GN=ADIH PE=4 SV=1
----CGSGHTKSAFSVAVTK------SYP-RERLPIKFDKILMNEGGHYNASSGKFVCGVPGIYYFTYDITL
AN--KH---LAIGLVHNGQ-----YRIRTFDA------------NTGNHDVASGSTILALKQGDEVWLQIFY
SE--QN----GLFYD-P--YWTDSLFTGFLIYADQDD-------PNEI----------
>tr|A0A3B0IY03|A0A3B0IY03_PAPHA/143-285 Adiponectin H OS=Papio hamadryas OX=9557 GN=ADIH PE=4 SV=1
----CGSGHTKSAFSVAVTK------SYP-RERLPIKFDKILMNEGGHYNASSGKFVCGVPGIYYFTYDITL
AN--KH---LAIGLVHNGQ-----YRIRTFDA------------NTGNHDVASGSTILALKQGDEVWLQIFY
SE--QN----GLFYD-P--YWTDSLFTGFLIYADQDD-------PNEV----------
>tr|A0A3B0ISX7|A0A3B0ISX7_NOMLE/143-285 Adiponectin H OS=Nomascus leucogenys OX=61853 GN=ADIH PE=4 SV=1
----CGSGHTKSAFSVAVTK------SYP-RERLPIKFDKILMNEGGHYNASSGKFVCGVPGIYYFTYDITL
AN--KH---LAIGLVHNGQ-----YRIRTFDA------------NTGNHDVASGSTILALKQGDEVWLQIFY
SE--QN----GLFYD-P--YWTDSLFTGFLIYADQDD-------PNEV----------
>tr|A0A3B0IP64|A0A3B0IP64_BOVIN/160-302 Adiponectin H OS=Bos taurus OX=9913 GN=ADIH PE=4 SV=1
----CGSSHAKSAFSVAVTK------SYP-RERLPIKFDKILMNEGGHYNASSGKFVCGVPGIYYFTYDITL
AN--KH---LAIGLVHNGQ-----YRIRTFDA------------NTGNHDVASGSTILALRQGDEVWLQIFY
SE--QN----GLFYD-P--YWTDSLFTGFLIYADQDN-------PSEV----------
>tr|A0A3B0J0U2|A0A3B0J0U2_PANTR/143-285 Adiponectin H OS=Pan troglodytes OX=9598 GN=ADIH PE=4 SV=1
----CGSGHTKSAFSVAVTK------SYP-RERLPIKFDKILMNEGGHYNASSGKFVCGVPGIYYFTYDITL
AN--KH---LAIGLVHNGQ-----YRIRTFDA------------NTGNHDVASGSTILALKQGDEVWLQIFY
SE--QN----GLFYD-P--YWTDSLFTGFLIYADQDD-------PNEV----------
>tr|A0A3B0IYV7|A0A3B0IYV7_MOUSE/150-292 Adiponectin h OS=Mus musculus OX=10090 GN=Adih PE=4 SV=1
----CGSSRAKSAFSVAVTK------SYP-RERLPIKFDKILMNEGGHYNASSGKFVCSVPGIYYFTYDITL
AN--KH---LAIGLVHNGQ-----YRIRTFDA------------NTGNHDVASGSTILALKEGDEVWLQIFY
SE--QN----GLFYD-P--YWTDSLFTGFLIYADQGD-------PNEV----------
>tr|A0A3B0J1M6|A0A3B0J1M6_RAT/187-329 Adiponectin h OS=Rattus norvegicus OX=10116 GN=Adih PE=4 SV=1
----CGSSRAKSAFSVAVTK------SYP-RERLPIKFDKILMNEGGHYNASSGKFVCSVPGIYYFTYDITL
AN--KH---LAIGLVHNGQ-----YRIRTFDA------------NTGNHDVASGSTILALKEGDEVWLQIFY
SE--QN----GLFYD-P--YWTDSLFTGFLIYADQGD-------PNEV----------
>tr|A0A3B0IP95|A0A3B0IP95_HORSE/143-285 Adiponectin H OS=Equus caballus OX=9796 GN=ADIH PE=4 SV=1
----CGSGRAKSAFSVAVTK------SYP-RERLPIKFDKILMNEGGHYNASSGKFVCGVPGIYYFSYDITL
AN--KH---LAIGLVHNGQ-----YRIRTFDA------------NTGNHDVASGSTILALKQGDEVWLQIFY
SE--QN----GLFYD-P--YWTDSLFTGFLIYADQDN-------PNEL----------
>tr|J9P5F9|J9P5F9_CANLF/143-285 Adiponectin H OS=Canis lupus familiaris OX=9615 GN=C1QTNF2 PE=4 SV=1
----CGSGHAKSAFSVAVTK------SYP-RERLPIKFDKILMNEGGHYNASSGKFVCGVPGIYYFTYDITL
AN--KH---LAIGLVHNGQ-----YRIRTFDA------------NTGNHDVASGSTILALKQGDEVWLQIFY
SE--QN----GLFYD-P--YWTDSLFTGFLIYADQDN-------PNEV----------
>tr|A0A286XEH9|A0A286XEH9_CAVPO/143-285 Adiponectin H OS=Cavia porcellus OX=10141 GN=C1QTNF2 PE=4 SV=1
----CGSGRPKSAFSVAVTK------SYP-RERLPIKFDKILMNEGGHYNSSSGKFICGVPGIYYFTYDITL
AN--KH---LAIGLVHNGQ-----YRIRTFDA------------NTGNHDVASGSTILALKQGDEVWLQIFY
SE--QN----GLFYD-P--YWTDSLFTGFLIYADQDN-------PNEL----------
>tr|A0A1S3G5K0|A0A1S3G5K0_DIPOR/143-285 Adiponectin H OS=Dipodomys ordii OX=10020 GN=C1qtnf2 PE=4 SV=1
----CGSGRAKSAFSVAVTK------SYP-RERLPIKFDKILMNEGGHYNASSGKFVCGVPGVYYFTYDITL
AN--KH---LAIGLVHNGQ-----YRIRTFDA------------NTGNHDIASGSTILALKQDDEVWLQIFY
SE--QN----GLFYD-P--YWTDSLFTGFLIYADQGG-------PNEV----------
>tr|A0A3B0J4X0|A0A3B0J4X0_DASNO/152-287 Adiponectin I OS=Dasypus novemcinctus OX=9361 GN=ADII PE=4 SV=1
----AAFSGPKIAFYVGLKSPH--------EGYEVLKFDDVVTNLGNHYDPTTGKFSCQVRGIYFFTYHILM
RGGDGTS--MWADLCKNGQ-----VRASAIAQDA-----------DQNYDYASNSVVLHLDSGDEVYVKLDG
GK--AH--------GGN--NNKYSTFSGFLLYPD------------------------
>tr|A0A3B0J351|A0A3B0J351_MOUSE/152-287 Adiponectin i OS=Mus musculus OX=10090 GN=C1ql2 PE=4 SV=1
----AAFSGPKIAFYVGLKSPH--------EGYEVLKFDDVVTNLGNHYDPTTGKFSCQVRGIYFFTYHILM
RGGDGTS--MWADLCKNGQ-----VRASAIAQDA-----------DQNYDYASNSVVLHLDSGDEVYVKLDG
GK--AH--------GGN--NNKYSTFSGFLLYPD------------------------
>tr|H2P7D0|H2P7D0_PONAB/152-287 Adiponectin I OS=Pongo abelii OX=9601 GN=C1QL2 PE=4 SV=1
----ATFSGPKIAFYVGLKSPH--------EGYEVLKFDDVVTNLGNHYDPTTGKFSCQVRGIYFFTYHILM
RGGDGTS--MWADLCKNGQ-----VRASAIAQDA-----------DQNYDYASNSVVLHLDSGDEVYVKLDG
GK--AH--------GGN--NNKYSTFSGFLLYPD------------------------
>tr|E2RFE4|E2RFE4_CANLF/152-287 Adiponectin I OS=Canis lupus familiaris OX=9615 GN=C1QL2 PE=4 SV=1
----AAFSGPKIAFYVGLKSPH--------EGYEVLKFDDVVTNLGNHYDPTTGKFSCQVRGIYFFTYHILM
RGGDGTS--MWADLCKNGQ-----VRASAIAQDA-----------DQNYDYASNSVVLHLDSGDEVYVKLDG
GK--AH--------GGN--NNKYSTFSGFLLYPD------------------------
>tr|E1BGE9|E1BGE9_BOVIN/152-287 Adiponectin I OS=Bos taurus OX=9913 GN=C1QL2 PE=4 SV=2
----AAFSGPKIAFYVGLKSPH--------EGYEVLKFDDVVTNLGNHYDPTTGKFSCQVRGIYFFTYHILM
RGGDGTS--MWADLCKNGQ-----VRASAIAQDA-----------DQNYDYASNSVVLHLDSGDEVYVKLDG
GK--AH--------GGN--NNKYSTFSGFLLYPD------------------------
>tr|F7HHH2|F7HHH2_MACMU/152-287 Adiponectin I OS=Macaca mulatta OX=9544 GN=C1QL2 PE=2 SV=1
----ATFSGPKIAFYVGLKSPH--------EGYEVLKFDDVVTNLGNHYDPTTGKFSCQVRGIYFFTYHILM
RGGDGTS--MWADLCKNGQ-----VRASAIAQDA-----------DQNYDYASNSVVLHLDSGDEVYVKLDG
GK--AH--------GGN--NNKYSTFSGFLLYPD------------------------
>tr|A0A3B0IND4|A0A3B0IND4_HUMAN/152-287 Adiponectin I OS=Homo sapiens OX=9606 GN=ADII PE=4 SV=1
----ATFSGPKIAFYVGLKSPH--------EGYEVLKFDDVVTNLGNHYDPTTGKFSCQVRGIYFFTYHILM
RGGDGTS--MWADLCKNGQ-----VRASAIAQDA-----------DQNYDYASNSVVLHLDSGDEVYVKLDG
GK--AH--------GGN--NNKYSTFSGFLLYPD------------------------
>tr|A0A3B0IP42|A0A3B0IP42_RAT/152-287 Adiponectin i OS=Rattus norvegicus OX=10116 GN=C1ql2 PE=4 SV=1
----AAFSGPKIAFYVGLKSPH--------EGYEVLKFDDVVTNLGNHYDPTTGKFSCQVRGIYFFTYHILM
RGGDGTS--MWADLCKNGQ-----VRASAIAQDA-----------DQNYDYASNSVVLHLDSGDEVYVKLDG
GK--AH--------GGN--NNKYSTFSGFLLYPD------------------------
>tr|A0A2U3WVI3|A0A2U3WVI3_ODORO/128-266 adiponectin isoform X1 OS=Odobenus rosmarus divergens OX=9708 GN=ADIPOQ PE=4 SV=1
----ESAYVHRSAFSVGLESRV-------TVPNIPIRFTKIFYNLQNHYDGTTGKFHCNIPGLYYFSYHITV
YL--KD---VKVSLYKKDK-----AMLFTYDQYQ-----------EKNVDQASGSVLLHLEVGDQVWLQVYG
DGN-S-----YGLYA-D--NVHDSTFTGFLLYHDTN----------------------
>tr|A0A1U7TDS9|A0A1U7TDS9_TARSY/122-260 adiponectin isoform X1 OS=Tarsius syrichta OX=1868482 GN=ADIPOQ PE=4 SV=1
----EGAYVYRSAFSVGLENRV-------AVPSVPIRFTKIFYNQQNHYDSTTGKFHCNIAGLYYFSYHITV
YM--KD---VKVSLFKKDK-----AVLFTYDQYQ-----------DKNVDQASGSVLLHLEVGDQVWLQVYG
DGE-H-----NGIYA-D--NVNDSTFTGFLLYHDTN----------------------
>tr|A0A384D8N0|A0A384D8N0_URSMA/207-345 adiponectin isoform X1 OS=Ursus maritimus OX=29073 GN=ADIPOQ PE=4 SV=1
----ESAYVYRSAFSVGLESRV-------TVPNVPIRFTKIFYNLQNHYDGTTGKFHCNIPGLYYFSYHITV
YL--KD---VKVSLYKKDK-----AMLFTYDQYQ-----------EKNVDQASGSVLLHLEVGDQVWLQVYG
DGN-S-----YGLYA-D--NVHDSTFTGFLLYHDTN----------------------
>tr|A0A3Q0DZP3|A0A3Q0DZP3_TARSY/106-244 adiponectin isoform X2 OS=Tarsius syrichta OX=1868482 GN=ADIPOQ PE=4 SV=1
----EGAYVYRSAFSVGLENRV-------AVPSVPIRFTKIFYNQQNHYDSTTGKFHCNIAGLYYFSYHITV
YM--KD---VKVSLFKKDK-----AVLFTYDQYQ-----------DKNVDQASGSVLLHLEVGDQVWLQVYG
DGE-H-----NGIYA-D--NVNDSTFTGFLLYHDTN----------------------
>tr|A0A2U3WVJ7|A0A2U3WVJ7_ODORO/106-244 adiponectin isoform X2 OS=Odobenus rosmarus divergens OX=9708 GN=ADIPOQ PE=4 SV=1
----ESAYVHRSAFSVGLESRV-------TVPNIPIRFTKIFYNLQNHYDGTTGKFHCNIPGLYYFSYHITV
YL--KD---VKVSLYKKDK-----AMLFTYDQYQ-----------EKNVDQASGSVLLHLEVGDQVWLQVYG
DGN-S-----YGLYA-D--NVHDSTFTGFLLYHDTN----------------------
>tr|A0A384D8X5|A0A384D8X5_URSMA/106-244 adiponectin isoform X2 OS=Ursus maritimus OX=29073 GN=ADIPOQ PE=4 SV=1
----ESAYVYRSAFSVGLESRV-------TVPNVPIRFTKIFYNLQNHYDGTTGKFHCNIPGLYYFSYHITV
YL--KD---VKVSLYKKDK-----AMLFTYDQYQ-----------EKNVDQASGSVLLHLEVGDQVWLQVYG
DGN-S-----YGLYA-D--NVHDSTFTGFLLYHDTN----------------------
>tr|E2RH83|E2RH83_CANLF/120-255 Adiponectin J OS=Canis lupus familiaris OX=9615 GN=C1QL3 PE=4 SV=3
----TYSTVPKIAFYAGLKRQH--------EGYEVLKFDDVVTNLGNHYDPTTGKFTCSIPGIYFFTYHVLM
RGGDGTS--MWADLCKNNQ-----VRASAIAQDA-----------DQNYDYASNSVVLHLEPGDEVYIKLDG
GK--AH--------GGN--NNKYSTFSGFIIYAD------------------------
>tr|A0A3B0IT58|A0A3B0IT58_MOUSE/120-255 Adiponectin j OS=Mus musculus OX=10090 GN=C1ql3 PE=4 SV=1
----TYSTVPKIAFYAGLKRQH--------EGYEVLKFDDVVTNLGNHYDPTTGKFTCSIPGIYFFTYHVLM
RGGDGTS--MWADLCKNNQ-----VRASAIAQDA-----------DQNYDYASNSVVLHLEPGDEVYIKLDG
GK--AH--------GGN--NNKYSTFSGFIIYAD------------------------
>tr|A0A3B0J2Q7|A0A3B0J2Q7_PAPHA/120-255 Adiponectin J OS=Papio hamadryas OX=9557 GN=ADIJ PE=4 SV=1
----TYSTVPKIAFYAGLKRQH--------EGYEVLKFDDVVTNLGNHYDPTTGKFTCSIPGIYFFTYHVLM
RGGDGTS--MWADLCKNNQ-----VRASAIAQDA-----------DQNYDYASNSVVLHLEPGDEVYIKLDG
GK--AH--------GGN--NNKYSTFSGFIIYAD------------------------
>tr|H2Q1P0|H2Q1P0_PANTR/120-255 Adiponectin J OS=Pan troglodytes OX=9598 GN=C1QL3 PE=4 SV=1
----TYSTVPKIAFYAGLKRQH--------EGYEVLKFDDVVTNLGNHYDPTTGKFTCSIPGIYFFTYHVLM
RGGDGTS--MWADLCKNNQ-----VRASAIAQDA-----------DQNYDYASNSVVLHLEPGDEVYIKLDG
GK--AH--------GGN--NNKYSTFSGFIIYAD------------------------
>tr|G1SGJ9|G1SGJ9_RABIT/120-255 Adiponectin J OS=Oryctolagus cuniculus OX=9986 GN=C1QL3 PE=4 SV=1
----TYSTVPKIAFYAGLKRQH--------EGYEVLKFDDVVTNLGNHYDPTTGKFTCSIPGIYFFTYHVLM
RGGDGTS--MWADLCKNNQ-----VRASAIAQDA-----------DQNYDYASNSVVLHLEPGDEVYIKLDG
GK--AH--------GGN--NNKYSTFSGFIIYAD------------------------
>tr|E1BM30|E1BM30_BOVIN/120-255 Adiponectin J OS=Bos taurus OX=9913 GN=C1QL3 PE=4 SV=1
----TYSTVPKIAFYAGLKRQH--------EGYEVLKFDDVVTNLGNHYDPTTGKFTCSIPGIYFFTYHVLM
RGGDGTS--MWADLCKNNQ-----VRASAIAQDA-----------DQNYDYASNSVVLHLEPGDEVYIKLDG
GK--AH--------GGN--NNKYSTFSGFIIYAD------------------------
>tr|G3TEF5|G3TEF5_LOXAF/120-255 Adiponectin J OS=Loxodonta africana OX=9785 GN=C1QL3 PE=4 SV=1
----TYSTVPKIAFYAGLKRQH--------EGYEVLKFDDVVTNLGNHYDPTTGKFTCSIPGIYFFTYHVLM
RGGDGTS--MWADLCKNNQ-----VRASAIAQDA-----------DQNYDYASNSVVLHLEPGDEVYIKLDG
GK--AH--------GGN--NNKYSTFSGFIIYAD------------------------
>tr|D4A3T5|D4A3T5_RAT/120-255 Adiponectin j OS=Rattus norvegicus OX=10116 GN=C1ql3 PE=4 SV=1
----TYSTVPKIAFYAGLKRQH--------EGYEVLKFDDVVTNLGNHYDPTTGKFTCSIPGIYFFTYHVLM
RGGDGTS--MWADLCKNNQ-----VRASAIAQDA-----------DQNYDYASNSVVLHLEPGDEVYIKLDG
GK--AH--------GGN--NNKYSTFSGFIIYAD------------------------
>tr|A0A3B0J0F3|A0A3B0J0F3_HUMAN/120-255 Adiponectin J OS=Homo sapiens OX=9606 GN=ADIJ PE=4 SV=1
----TYSTVPKIAFYAGLKRQH--------EGYEVLKFDDVVTNLGNHYDPTTGKFTCSIPGIYFFTYHVLM
RGGDGTS--MWADLCKNNQ-----VRASAIAQDA-----------DQNYDYASNSVVLHLEPGDEVYIKLDG
GK--AH--------GGN--NNKYSTFSGFIIYAD------------------------
>tr|A0A3B0ISZ8|A0A3B0ISZ8_PAPHA/105-238 Adiponectin K OS=Papio hamadryas OX=9557 GN=ADIK PE=4 SV=1
------GYVPRIAFYAGLRRPH--------EGYEVLRFDDVVTNVGNAYEAASGKFTCPMPGVYFFAYHVLM
RGGDGTS--MWADLMKNGQ-----VRASAIAQDA-----------DQNYDYASNSVILHLDVGDEVFIKLDG
GK--VH--------GGN--TNKYSTFSGFIIYPD------------------------
>tr|A0A3B0ITM0|A0A3B0ITM0_DASNO/105-238 Adiponectin K OS=Dasypus novemcinctus OX=9361 GN=ADIK PE=4 SV=1
------GYMPRIAFYAGLRRPH--------EGYEVLRFDDVVTNVGNAYEAASGKFTCPMPGVYFFAYHVLM
RGGDGTS--MWADLMKNGQ-----VRASAIAQDA-----------DQNYDYASNSVILHLDVGDEVFIKLDG
GK--VH--------GGN--TNKYSTFSGFIIYPD------------------------
>tr|A0A3B0INT0|A0A3B0INT0_9PRIM/105-238 Adiponectin K OS=Gorilla gorilla OX=9593 GN=ADIK PE=4 SV=1
------RYVPRIAFYAGLRRPH--------EGYEVLRFDDVVTNVGNAYEAASGKFTCPMPGVYFFAYHVLM
RGGDGTS--MWADLMKNGQ-----VRASAIAQDA-----------DQNYDYASNSVILHLDVGDEVFIKLDG
GK--VH--------GGN--TNKYSTFSGFIIYPD------------------------
>tr|H2Q5V3|H2Q5V3_PANTR/105-238 Adiponectin K OS=Pan troglodytes OX=9598 GN=C1QL4 PE=4 SV=1
------GYVPRIAFYAGLRRPH--------EGYEVLRFDDVVTNVGNAYEAASGKFTCPMPGVYFFAYHVLM
RGGDGTS--MWADLMKNGQ-----VRASAIAQDA-----------DQNYDYASNSVILHLDVGDEVFIKLDG
GK--VH--------GGN--TNKYSTFSGFIIYPD------------------------
>tr|J9P802|J9P802_CANLF/105-238 Adiponectin K OS=Canis lupus familiaris OX=9615 GN=C1QL4 PE=4 SV=1
------GYVPRIAFYAGLRRPH--------EGYEVLRFDDVVTNVGNAYEAASGKFTCPMPGVYFFAYHVLM
RGGDGTS--MWADLMKNGQ-----VRASAIAQDA-----------DQNYDYASNSVILHLDVGDEVFIKLDG
GK--VH--------GGN--TNKYSTFSGFIIYPD------------------------
>tr|H0VZD6|H0VZD6_CAVPO/105-238 Adiponectin K OS=Cavia porcellus OX=10141 GN=C1QL4 PE=4 SV=2
------GYLPRIAFYAGLRRPH--------EGYEVLRFDDVVTNVGNAYEAASGKFTCPMPGVYFFAYHVLM
RGGDGTS--MWADLMKNGQ-----VRASAIAQDA-----------DQNYDYASNSVILHLDVGDEVFIKLDG
GK--VH--------GGN--TNKYSTFSGFIIYPD------------------------
>tr|F6QBT1|F6QBT1_HORSE/105-238 Adiponectin K OS=Equus caballus OX=9796 GN=C1QL4 PE=4 SV=2
------GYVPRIAFYAGLRRPH--------EGYEVLRFDDVVTNVGNAYEAASGKFTCPMPGVYFFAYHVLM
RGGDGTS--MWADLMKNGQ-----VRASAIAQDA-----------DQNYDYASNSVILHLDVGDEVFIKLDG
GK--VH--------GGN--TNKYSTFSGFIIYPD------------------------
>tr|G3TJ16|G3TJ16_LOXAF/105-238 Adiponectin K OS=Loxodonta africana OX=9785 GN=C1QL4 PE=4 SV=1
------GYVPRIAFYAGLRRPH--------EGYEVLRFDDVVTNVGNAYEAASGKFTCPMPGVYFFAYHVLM
RGGDGTS--MWADLMKNGQ-----VRASAIAQDA-----------DQNYDYASNSVILHLDVGDEVFIKLDG
GK--VH--------GGN--TNKYSTFSGFIIYPD------------------------
>tr|U3DFM4|U3DFM4_CALJA/105-238 Adiponectin K OS=Callithrix jacchus OX=9483 GN=C1QL4 PE=2 SV=1
------GYVPRIAFYAGLRRPH--------EGYEVLRFDDVVTNVGNAYEAASGKFTCPMPGVYFFAYHVLM
RGGDGTS--MWADLMKNGQ-----VRASAIAQDA-----------DQNYDYASNSVILHLDVGDEVFIKLDG
GK--VH--------GGN--TNKYSTFSGFIIYPD------------------------
>tr|D3ZMN4|D3ZMN4_RAT/105-238 Adiponectin k OS=Rattus norvegicus OX=10116 GN=C1ql4 PE=4 SV=1
------GYVPRIAFYAGLRRPH--------EGYEVLRFDDVVTNVGNAYEAASGKFTCPMPGVYFFAYHVLM
RGGDGTS--MWADLMKNGQ-----VRASAIAQDA-----------DQNYDYASNSVILHLDVGDEVFIKLDG
GK--VH--------GGN--TNKYSTFSGFIIYPD------------------------
>tr|A0A3B0INP7|A0A3B0INP7_HUMAN/105-238 Adiponectin K OS=Homo sapiens OX=9606 GN=ADIK PE=4 SV=1
------GYVPRIAFYAGLRRPH--------EGYEVLRFDDVVTNVGNAYEAASGKFTCPMPGVYFFAYHVLM
RGGDGTS--MWADLMKNGQ-----VRASAIAQDA-----------DQNYDYASNSVILHLDVGDEVFIKLDG
GK--VH--------GGN--TNKYSTFSGFIIYPD------------------------
>tr|A0A3B0ITH6|A0A3B0ITH6_MOUSE/123-258 Adiponectin l OS=Mus musculus OX=10090 GN=C1ql1 PE=4 SV=1
----TYTTVPRVAFYAGLKNPH--------EGYEVLKFDDVVTNLGNNYDAASGKFTCNIPGTYFFTYHVLM
RGGDGTS--MWADLCKNGQ-----VRASAIAQDA-----------DQNYDYASNSVILHLDAGDEVFIKLDG
GK--AH--------GGN--SNKYSTFSGFIIYSD------------------------
>tr|A0A3B0IZ33|A0A3B0IZ33_RAT/123-258 Adiponectin l OS=Rattus norvegicus OX=10116 GN=Adil PE=4 SV=1
----TYTTVPRVAFYAGLKNPH--------EGYEVLKFDDVVTNLGNNYDAASGKFTCNIPGTYFFTYHVLM
RGGDGTS--MWADLCKNGQ-----VRASAIAQDA-----------DQNYDYASNSVILHLDAGDEVFIKLDG
GK--AH--------GGN--SNKYSTFSGFIIYSD------------------------
>tr|A0A3B0J2D1|A0A3B0J2D1_HORSE/111-246 Adiponectin M OS=Equus caballus OX=9796 GN=ADIM PE=4 SV=1
----GIPPELQIAFMASLATHF-------TNQNSGIIFSSVETNIGNFFDVMTGRFGAPVSGVYFFTFSMMK
HEDVEE---VYVYLMHNGN-----TVFSMYSYET-----------KGKSDTSSNHAVLKLAKGDEVWLRMGN
GA--L--------HG-D--HQRFSTFAGFLLFETK-----------------------
>tr|A0A3B0ITB4|A0A3B0ITB4_NOMLE/222-357 Adiponectin M OS=Nomascus leucogenys OX=61853 GN=ADIM PE=4 SV=1
----GIPPELQIAFMASLATHF-------SNQNSGIIFSSVETNIGNFFDVMTGRFGAPVSGVYFFTFSMMK
HEDVEE---VYVYLMHNGN-----TVFSMYSYEM-----------KGKSDTSSNHAVLKLAKGDEVWLRMGN
GA--L--------HG-D--HQRFSTFAGFLLFETK-----------------------
>tr|A0A3B0ITJ5|A0A3B0ITJ5_CANLF/172-307 Adiponectin M OS=Canis lupus familiaris OX=9615 GN=ADIM PE=4 SV=1
----GIPPELQIAFMASLATHF-------SNQNSGIIFSSVETNIGNFFDVMTGRFGAPVSGVYFFTFSMMK
HEDVEE---VYVYLMHNGN-----TVFSMYSYET-----------KGKSDTSSNHAVLKLAKGDEVWLRMGN
GA--L--------HG-D--HQRFSTFAGFLLFETK-----------------------
>tr|A0A3B0ITD8|A0A3B0ITD8_PAPHA/222-357 Adiponectin M OS=Papio hamadryas OX=9557 GN=ADIM PE=4 SV=1
----GIPPELQIAFMASLATHF-------SNQNSGIIFSSVETNIGNFFDVMTGRFGAPVSGVYFFTFSMMK
HEDVEE---VYVYLMHNGN-----TVFSMYSYEM-----------KGKSDTSSNHAVLKLAKGDEVWLRMGN
GA--L--------HG-D--HQRFSTFAGFLLFETK-----------------------
>tr|A0A3B0J3J9|A0A3B0J3J9_RAT/185-320 Adiponectin m OS=Rattus norvegicus OX=10116 GN=Adim PE=4 SV=1
----GVPPELQIAFMASLATHF-------SNQNSGIIFSSVETNIGNFFDVMTGRFGAPVSGVYFFTFSMMK
HEDVEE---VYVYLMHNGN-----TVFSMYSYET-----------KGKSDTSSNHAVLKLAKGDEVWLRMGN
GA--L--------HG-D--HQRFSTFAGFLLFETK-----------------------
>tr|A0A3B0IY82|A0A3B0IY82_CALJA/212-347 Adiponectin M OS=Callithrix jacchus OX=9483 GN=ADIM PE=4 SV=1
----GIPPELQIAFMASLATHF-------SNQNSGIIFSSVETNIGNFFDVMTGRFGAPVSGVYFFTFSMMK
HEDVEE---VYVYLMHNGN-----TVFSMYSYET-----------KGKSDTSSNHAVLKLAKGDEVWLRMGN
GA--L--------HG-D--HQRFSTFAGFLLFETK-----------------------
>tr|A0A3B0INT5|A0A3B0INT5_PONAB/178-313 Adiponectin M OS=Pongo abelii OX=9601 GN=ADIM PE=4 SV=1
----GIPPELQIAFMASLATHF-------SNQNSGIIFSSVETNIGNFFDVMTGRFGAPVSGVYFFTFSMMK
HEDVEE---VYVYLMHNGN-----TVFSMYSYEM-----------KGKSDTSSNHAVLKLAKGDEVWLRMGN
GA--L--------HG-D--HQRFSTFAGFLLFETK-----------------------
>tr|A0A3B0ISV4|A0A3B0ISV4_PANTR/222-357 Adiponectin M OS=Pan troglodytes OX=9598 GN=ADIM PE=4 SV=1
----GIPPELQIAFMASLATHF-------SNQNSGIIFSSVETNIGNFFDVMTGRFGAPVSGVYFFTFSMMK
HEDVEE---VYVYLMHNGN-----TVFSMYSYEM-----------KGKSDTSSNHAVLKLAKGDEVWLRMGN
GA--L--------HG-D--HQRFSTFAGFLLFETK-----------------------
>tr|A0A3B0J698|A0A3B0J698_HUMAN/222-357 Adiponectin M OS=Homo sapiens OX=9606 GN=ADIM PE=4 SV=1
----GIPPELQIAFMASLATHF-------SNQNSGIIFSSVETNIGNFFDVMTGRFGAPVSGVYFFTFSMMK
HEDVEE---VYVYLMHNGN-----TVFSMYSYEM-----------KGKSDTSSNHAVLKLAKGDEVWLRMGN
GA--L--------HG-D--HQRFSTFAGFLLFETK-----------------------
>tr|A0A3B0ITM2|A0A3B0ITM2_CAVPO/178-313 Adiponectin M OS=Cavia porcellus OX=10141 GN=ADIM PE=4 SV=1
----GIPPELQIAFMASLATHF-------TNQNSGIIFSSVETNIGNFFDVMTGRFGAPVSGVYFFTFSMMK
HEDVDE---VYVYLMHNGN-----TVFSMYSYET-----------KGKSDTSSNHAVLKLAKGDEVWLRMGN
GA--L--------HG-D--HQRFSTFAGFLLFETK-----------------------
>tr|A7MB82|A7MB82_BOVIN/111-246 Adiponectin M OS=Bos taurus OX=9913 GN=C1QTNF3 PE=2 SV=1
----GIPPELQIAFMASLATHF-------TNQNSGIIFSSVETNIGNFFDVMTGRFGAPVSGVYFFTFSMMK
HEDVEE---VYVYLMHNGN-----TVFSMYSYET-----------KGKSDTSSNHAVLKLAKGDEVWLRMGN
GA--L--------HG-D--HQRFSTFAGFLLFETK-----------------------
>tr|Q4ZJN6|Q4ZJN6_MOUSE/111-246 Adiponectin m OS=Mus musculus OX=10090 GN=C1qtnf3 PE=2 SV=1
----GVPPELQIAFMASLATHF-------SNQNSGIIFSSVETNIGNFFDVMTGRFGAPVSGVYFFTFSMMK
HEDVEE---VYVYLMHNGN-----TVFSMYSYET-----------KGKSDTSSNHAVLKLAKGDEVWLRMGN
GA--L--------HG-D--HQRFSTFAGFLLFETK-----------------------
>tr|A0A3B0IP17|A0A3B0IP17_MOUSE/169-326 Adiponectin n OS=Mus musculus OX=10090 GN=C1qtnf4 PE=4 SV=1
-----AAPEPRSAFSAARTRSLVGSDAAPGPRHRPLAFDTELVNIGGDFDAAAGVFRCRLPGAYFFSFTLGK
LPR-KT---LSVKLMKNRD-----EVQAMIYDDG----------ASRRREMQSQSVMLPLRRGDAVWLLSHD
HD--G-----YGAYS-N--HGKYITFSGFLVYPDLAAAGP-------PALKPPEL---
>tr|A0A3B0ITV2|A0A3B0ITV2_CANLF/166-324 Adiponectin N OS=Canis lupus familiaris OX=9615 GN=ADIN PE=4 SV=1
----PAPPEPRSAFSAARTRSLVGSDAGPGPRHRPLAFDTELVNIGGDFDAAAGVFRCRLPGAYFFSFTLGK
LPR-KT---LSVKLMKNRD-----EVQAMIYDDG----------ASRRREMQSQSVMLALRRGDAVWLLSHD
HD--G-----YGAYS-N--HGKYITFSGFLVYPDLAATGP-------PGLGPPEL---
>tr|A0A3B0INT4|A0A3B0INT4_NOMLE/165-324 Adiponectin N OS=Nomascus leucogenys OX=61853 GN=ADIN PE=4 SV=1
----PAPPEPRSAFSAARTRSLVGSDAGPGPRHRPLAFDTEFVNIGGDFDAAAGVFRCRLPGAYFFSFTLGK
LPR-KT---LSVKLMKNRD-----EVQAMIYDDG----------ASRRREMQSQSVMLALRRGDAVWLLSHD
HD--G-----YGAYS-N--HGKYITFSGFLVYPDLAPAAP-------PGLEASELL--
>tr|A0A3B0ITX3|A0A3B0ITX3_DASNO/166-324 Adiponectin N OS=Dasypus novemcinctus OX=9361 GN=ADIN PE=4 SV=1
----PAPPEPRSAFSAARTRSLVGSDAGPGPRHRPLAFDTELVNIGGDFDAAAGVFRCRLPGAYFFSFTLGK
LPR-KT---LSVKLMKNRD-----EVQAMIYDDG----------ASRRREMQSQSVMLALRRGDAVWLLSHD
HD--G-----YGAYS-N--HGKYITFSGFLVYPDLAPAGL-------PGLGPAEL---
>tr|A0A3B0J0L9|A0A3B0J0L9_HUMAN/170-329 Adiponectin N OS=Homo sapiens OX=9606 GN=ADIN PE=4 SV=1
----PAPPEPRSAFSAARTRSLVGSDAGPGPRHQPLAFDTEFVNIGGDFDAAAGVFRCRLPGAYFFSFTLGK
LPR-KT---LSVKLMKNRD-----EVQAMIYDDG----------ASRRREMQSQSVMLALRRGDAVWLLSHD
HD--G-----YGAYS-N--HGKYITFSGFLVYPDLAPAAP-------PGLGASELL--
>tr|A0A3B0IPE5|A0A3B0IPE5_LOXAF/166-323 Adiponectin N OS=Loxodonta africana OX=9785 GN=ADIN PE=4 SV=1
----QGPPEPRSAFSAARTRSLVGSDSGPGPRHRPLAFDTELVNIGGDFDAAAGVFRCRLPGAYFFSFTLGK
LPR-KT---LSVKLMKNRD-----EVQAMIYDDG----------GSRRREMQSQSIMLALQRGDTVWLLSHD
HD--G-----YGAYS-N--HGKYITFSGFLVYPDPA-AHP-------PGLGPPEL---
>tr|A0A3B0IP41|A0A3B0IP41_CAVPO/180-333 Adiponectin N OS=Cavia porcellus OX=10141 GN=ADIN PE=4 SV=1
----PAPSQPRSAFSAARTRSLVGADAGPGPRHRPLAFDTELVNIGGDFDAAAGVFRCRLPGAYFFSFTLGK
MPR-KT---LSVKLMKNRD-----EVQAMIYDDG----------ASRRREMQSQSVMLSLRRGDAVWLLSHD
HD--G-----YGAYS-N--HGKYITFSGFLVYPDLTPDGD-------PEL--------
>tr|H2NDI0|H2NDI0_PONAB/170-329 Adiponectin N OS=Pongo abelii OX=9601 GN=C1QTNF4 PE=4 SV=1
----PAPPEPRSAFSAARTRSLVGSDAGPGPRHRPLAFDTEFVNIGGDFDAAAGVFRCRLPGAYFFSFTLGK
LPR-KT---LSVKLMKNRD-----EVQAMIYDDG----------ASRRREMQSQSVMLALRRGDAVWLLSHD
HD--G-----YGAYS-N--HGKYITFSGFLVYPDLAPAAP-------PGLGASELL--
>tr|F6ZLI7|F6ZLI7_MACMU/172-331 Adiponectin N OS=Macaca mulatta OX=9544 GN=C1QTNF4 PE=4 SV=2
----PAPPEPRSAFSAARTRSLVGSDAGSGPRHRPLSFDTELVNIGGDFDAAAGVFRCRLPGAYFFSFTLGK
LPR-KT---LSVKLMKNRD-----EVQAMIYDDG----------ASRRREMQSQSVMLALRRGDAVWLLSHD
HD--G-----YGAYS-N--HGKYITFSGFLVYPDLAPAAP-------PGLGAPELL--
>tr|A0A2J8LGR7|A0A2J8LGR7_PANTR/170-329 Adiponectin N OS=Pan troglodytes OX=9598 GN=ADIN PE=4 SV=1
----PAPPEPRSAFSAARTRSLVGSDAGPGPRHRPLAFDTEFVNIGGDFDAAAGVFRCRLPGAYFFSFTLGK
MPR-KT---LSVKLMKNRD-----EVQAMIYDDG----------ASRRREMQSQSVMLALRRGDAVWLLSHD
HD--G-----YGAYS-N--HGKYITFSGFLVYPDLAPAAP-------PGLGASELL--
>tr|A0A2U3V075|A0A2U3V075_TURTR/166-324 Adiponectin N OS=Tursiops truncatus OX=9739 GN=C1QTNF4 PE=4 SV=1
----PAPPEPRSAFSAARTRSLVGSDAGPGPRHRPLAFDTELVNIGGDFDAAAGVFRCRLPGAYFFSFTLGK
LPR-KT---LSVKLMKNRD-----EVQAMIYDDG----------TSRRREMQSQSVMLALRRGDAVWLLSHD
HD--G-----YGAYS-N--HGKYITFSGFLVYPDLIPAGP-------PGLGPPEL---
>tr|F6RHP2|F6RHP2_CALJA/170-329 Adiponectin N OS=Callithrix jacchus OX=9483 GN=C1QTNF4 PE=2 SV=1
----PAPPEPRSAFSAARTHSLVGSDASPGPRHQPLAFDTELVNIGGDFDAAAGVFRCRLPGAYFFSFTLGK
LPR-KT---LSVKLMKNRD-----EVQAMIYDDG----------ASRRREMQSQSVMLALRRGDAVWLLSHD
HD--G-----YGAYS-N--HGKYITFSGFLVYPDLESTGP-------PGLGARELL--
>tr|A0A3B0ITW4|A0A3B0ITW4_MYOLU/109-251 Adiponectin O OS=Myotis lucifugus OX=59463 GN=ADIO PE=4 SV=1
----TPCQRAYAAFSVGRREGL-----HSTDAFQAVPFDTELVNLDGAFDLASGRFLCIVPGVYFLSLTVHT
-WNYKE---TYLHIMCNQQ-----ATAVLYAQP------------SERSVMQTQSLLLPLAAGDTAWVRMFK
RD--QD----NAIYGEH--GDLYITFSGHLVKPAAEL---------------------
>tr|A0A3B0ITC5|A0A3B0ITC5_MACMU/105-247 Adiponectin O OS=Macaca mulatta OX=9544 GN=ADIO PE=4 SV=1
----APCQRAYAAFSVGRREGL-----HSSDDFQAVPFDTELVNLDGAFDLAAGRFLCTVPGVYFLSLNVHT
-WNYKE---TYLHIMLNRR-----PAAVLYAQP------------SERSVMQAQSLMLLLAAGDAVWVRMFQ
RE--QD----NAVYGER--GDLYITFSGHLVKPAAEL---------------------
>tr|E1BF11|E1BF11_BOVIN/109-251 Adiponectin O OS=Bos taurus OX=9913 GN=C1QTNF8 PE=4 SV=1
----AQCPRAYAAFSVGRREGL-----HSADALQAVTFDTELVNLDGAFDLASGRFFCTAPGVYFLSLNVHT
-WNYKE---TYLHIMRNAR-----AAAVLYAQP------------SERSVMQAQSLLLPLAAGDAVWVRMFQ
RD--RD----NAIFGES--GDLYITFSGHLVKPDAEL---------------------
>tr|A0A3B0IWW5|A0A3B0IWW5_HUMAN/110-252 Adiponectin O OS=Homo sapiens OX=9606 GN=ADIO PE=4 SV=1
----AACRRAYAAFSVGRREGL-----HSSDHFQAVPFDTELVNLDGAFDLAAGRFLCTVPGVYFLSLNVHT
-WNYKE---TYLHIMLNRR-----PAAVLYAQP------------SERSVMQAQSLMLLLAAGDAVWVRMFQ
RD--RD----NAIYGEH--GDLYITFSGHLVKPAAEL---------------------
>tr|H2QA93|H2QA93_PANTR/110-252 Adiponectin O OS=Pan troglodytes OX=9598 GN=C1QTNF8 PE=4 SV=2
----AACQRAYAAFSVGRREGL-----HSSDHFQAVPFDTELVNLDGAFDLAGGRFLCTVPGVYFLSLNVHT
-WNYKE---TYLHVMLNRR-----PAAVLYAQP------------SERSVMQAQSLMLLLAAGDAVWVRMFQ
RD--RD----NAIYGEH--GDLYITFSGHLVKPAAEL---------------------
>tr|A0A3B0J1J8|A0A3B0J1J8_MOUSE/139-281 Adiponectin p OS=Mus musculus OX=10090 GN=C1qtnf1 PE=4 SV=1
----NHCKSQYAAFSVGRKKAL-----HSNDYFQPVVFDTEFVNLYKHFNMFTGKFYCYVPGIYFFSLNVHT
-WNQKE---TYLHIMKNEE-----EVVILYAQV------------SDRSIMQSQSLMMELREEDEVWVRLFK
GE--RE----NAIFSDE--FDTYITFSGYLVKPASEP---------------------
>tr|A0A3B0IPG1|A0A3B0IPG1_LOXAF/191-333 Adiponectin P OS=Loxodonta africana OX=9785 GN=ADIP PE=4 SV=1
----DRCKNHYAAFSVGRKKPL-----HSNDYYQTVVFDTEFVNLYGHFNMFTGKFYCYVPGIYFFSLNVHT
-WNQKE---TYLHIMRNAE-----EAVILYAQV------------SDRSIMQSQSLMLELREQDEVWVRLFK
GE--RE----NAIFSDE--FDTYITFSGYLVKHAAEP---------------------
>tr|A0A3B0IYK0|A0A3B0IYK0_OTOGA/139-281 Adiponectin P OS=Otolemur garnettii OX=30611 GN=ADIP PE=4 SV=1
----DRCKNHYAAFSVGRKKPL-----HSNDYYQTVVFDTEFVNLYGHFNMFTGRFYCYVPGIYFFSLNVHT
-WNQKE---TYLHIMRNAE-----EVVILYAQV------------SDRSIMQSQSLLLQLREQDEVWVRLFR
GE--RE----NAIFSDE--FDTYITFSGYLVKHAAEP---------------------
>tr|A0A3B0J298|A0A3B0J298_BOVIN/162-304 Adiponectin P OS=Bos taurus OX=9913 GN=ADIP PE=4 SV=1
----DRCKNHYAAFSVGRKKPL-----HSNDYYQTVIFDTEFVNLYSHFNMFTGKFYCYVPGIYFFSLNVHT
-WNQKE---TYLHIMKNAE-----EVVILYAQV------------SDRSIMQSQSLMLELRDQDEVWVRLFK
GE--RE----NAIFSDE--FDTYITFSGYLVKPANEP---------------------
>tr|A0A286XLC2|A0A286XLC2_CAVPO/139-281 Adiponectin P OS=Cavia porcellus OX=10141 GN=C1QTNF1 PE=4 SV=1
----DRCKNYYAAFSVGRKKPL-----HSNDYYQTVVFDTEFVNLYGHFNMFTGRFYCYVPGIYFFSLNVHT
-WNQKE---TYLHIMRNAE-----EVVILYAQV------------SDRSIMQSQSLMLELQEQDEVWVRLFK
GE--RE----NAIFSDE--FDTYITFSGYLVKHAAEP---------------------
>tr|F6W476|F6W476_HORSE/137-279 Adiponectin P OS=Equus caballus OX=9796 GN=C1QTNF1 PE=4 SV=1
----DRCKNHYAAFSVGRKKPL-----HSNDYYQTVIFDTEFVNLYSHFNMFTGKFYCYVPGIYFFSLNVHT
-WNQKE---TYLHIMKNGE-----EVVILYAQV------------SDRSIMQSQSLMLELQEQDEVWVRLFK
GE--RE----NAIFSDE--FDTYITFSGYLVKHAAEP---------------------
>tr|A0A3B0J271|A0A3B0J271_HUMAN/237-379 Adiponectin P OS=Homo sapiens OX=9606 GN=ADIP PE=4 SV=1
----ERCKSHYAAFSVGRKKPM-----HSNHYYQTVIFDTEFVNLYDHFNMFTGKFYCYVPGLYFFSLNVHT
-WNQKE---TYLHIMKNEE-----EVVILFAQV------------GDRSIMQSQSLMLELREQDQVWVRLYK
GE--RE----NAIFSEE--LDTYITFSGYLVKHATEP---------------------
>tr|A0A3B0INU8|A0A3B0INU8_MACMU/137-278 Adiponectin Q OS=Macaca mulatta OX=9544 GN=ADIQ PE=4 SV=1
----APCQKRFFAFSVGRKTAL-----HSGEDFQRLLFERVFVNLDGCFDMAAGHFAAPLRGIYFFSLNVHS
-WNYKE---TYVHIMHNQK-----EAVILYAQP------------SERSIMQSQSVMLDLAYGDRVWVRLFK
RQ--RE----NAIYSND--FDTYITFSGHLIKAEDD----------------------
>tr|A0A3B0ISU4|A0A3B0ISU4_HUMAN/137-278 Adiponectin Q OS=Homo sapiens OX=9606 GN=ADIQ PE=4 SV=1
----APCQKRFFAFSVGRKTAL-----HSGEDFQTLLFERVFVNLDGCFDMATGQFAAPLRGIYFFSLNVHS
-WNYKE---TYVHIMHNQK-----EAVILYAQP------------SERSIMQSQSVMLDLAYGDRVWVRLFK
RQ--RE----NAIYSND--FDTYITFSGHLIKAEDD----------------------
>tr|A0A3B0IP29|A0A3B0IP29_MOUSE/123-264 Adiponectin q OS=Mus musculus OX=10090 GN=C1qtnf6 PE=4 SV=1
----SSCQTHYSAFSVGRKTGL-----HSSENFLSLLFDRVFVNTDGHFDMATGSFVAPLRGLYFFSLNVHS
-WNYKE---TYVHIVHNEQ-----AVVILYAQP------------SERSIMQSQSVMLPLVPGDRVWVRLFK
RE--RE----NGIYSDD--VDTYITFSGHLIKAEDN----------------------
>tr|H2P4A3|H2P4A3_PONAB/137-278 Adiponectin Q OS=Pongo abelii OX=9601 GN=C1QTNF6 PE=4 SV=1
----APCQKRFFAFSVGRKTAL-----HSGDDFQTLLFERVFVNLDGCFDMATGQFAAPLRGIYFFSLNVHS
-WNYKE---TYVHIMHNQK-----EAVILYAQP------------SERSIMQSQSVMLDLAYGDRVWVRLFK
RQ--RE----NAIYSND--FDTYITFSGHLIKAEDD----------------------
>tr|A0A2I3H7S2|A0A2I3H7S2_NOMLE/137-278 Adiponectin Q OS=Nomascus leucogenys OX=61853 GN=C1QTNF6 PE=4 SV=1
----APCQKRFFAFSVGRKTAL-----HSGEDFQTLLFERVFVNLDGCFDMVTGQFAAPLRGIYFFSLNVHS
-WNYKE---TYVHIMHNQK-----EAVILYAQP------------SERSIMQSQSVMLDLAYGDRVWVRLFK
RQ--RE----NAIYSND--FDTYITFSGHLIKAEDD----------------------
>tr|A0A3B0ITA4|A0A3B0ITA4_RAT/122-263 Adiponectin q OS=Rattus norvegicus OX=10116 GN=C1qtnf6 PE=4 SV=1
----SSCQTHYSAFSVGRKTGL-----HSSENFLSLLFDRVFVNTDGHFDMATGRFVAPLRGLYFFSLNVHS
-WNYKE---TYVHIVHNEQ-----AVVILYAQP------------SERSIMQSQSVMLPLVPGDYVWVRLFK
RE--RE----NGIYSDD--MDTYITFSGHLIKAEDN----------------------
>tr|H2QLL7|H2QLL7_PANTR/137-278 Adiponectin Q OS=Pan troglodytes OX=9598 GN=C1QTNF6 PE=2 SV=1
----APCQKRFFAFSVGRKTAL-----HSGEDFQTLLFERVFVNLDGCFDMATGQFAAPLRGIYFFSLNVHS
-WNYKE---TYVHIMHNQK-----EAVILYAQP------------SERSIMQSQSVMLDLAYGDRVWVRLFK
RQ--RE----NAIYSND--FDTYITFSGHLIKAEDD----------------------
>tr|A0A3B0IT48|A0A3B0IT48_TUPBE/22-158 Adiponectin R OS=Tupaia belangeri OX=37347 GN=ADIR PE=4 SV=1
----PLPQQMRVAFSAARTSNL-----APGTLDQPIVFDLLLNNLGETFDLQLGRFNCPVNGTYVFIFHMLK
LAVNVP---LYVNLMKNEE-----VLVSAYANDG-----------APDHETASNHAILQLFQGDQIWLRLHR
GA--I--------YG-S--SWKYSTFSGYLLYQD------------------------
>tr|A0A3B0INW3|A0A3B0INW3_PAPHA/22-158 Adiponectin R OS=Papio hamadryas OX=9557 GN=ADIR PE=4 SV=1
----PLPQQMRVAFSAARTSNL-----APGTLDQPIVFDLLLNNLGETFDLQLGRFNCPVNGTYVFIFHMLK
LAVNVP---LYVNLMKNEE-----VLVSAYANDG-----------APDHETASNHAILQLFQGDQIWLRLHR
GA--I--------YG-S--SWKYSTFSGYLLYQD------------------------
>tr|A0A3B0IPC2|A0A3B0IPC2_MYOLU/22-158 Adiponectin R OS=Myotis lucifugus OX=59463 GN=ADIR PE=4 SV=1
----PLPQQMRVAFSAARTSNL-----APGTLDQPIVFDLLLNNLGETFDLQLGRFNCPVNGTYVFIFHMLK
LAVNVP---LYVNLMKNEE-----VLVSAYANDG-----------APDHETASNHAILQLFQGDQIWLRLHR
GA--I--------YG-S--SWKYSTFSGYLLYQD------------------------
>tr|A0A3B0IPA8|A0A3B0IPA8_CANLF/22-158 Adiponectin R OS=Canis lupus familiaris OX=9615 GN=ADIR PE=4 SV=1
----PLPQQMRVAFSAARTSNL-----APGTLDQPIVFDLLLNNLGETFDLQLGRFNCPVNGTYVFIFHMLK
LAVNVP---LYVNLMKNEE-----VLVSAYANDG-----------APDHETASNHAILQLFQGDQIWLRLHR
GA--I--------YG-S--SWKYSTFSGYLLYQD------------------------
>tr|A0A3B0ITF3|A0A3B0ITF3_TARSY/22-158 Adiponectin R OS=Tarsius syrichta OX=1868482 GN=ADIR PE=4 SV=1
----PLPQQMRVAFSAARTSNL-----APGTLDQPIVFDLLLNNLGETFDLQLGRFNCPVNGTYVFIFHMLK
LAVNVP---LYVNLMKNEE-----VLVSAYANDG-----------APDHETASNHAILQLFQGDQIWLRLHR
GA--I--------YG-S--SWKYSTFSGYLLYQD------------------------
>tr|A0A3B0ITN0|A0A3B0ITN0_RABIT/22-158 Adiponectin R OS=Oryctolagus cuniculus OX=9986 GN=ADIR PE=4 SV=1
----PLPQQMRVAFSAARTSNL-----APGTLDQPIVFDLLLNNLGETFDLQLGRFNCPVNGTYVFIFHMLK
LAVNVP---LYVNLMKNEE-----VLVSAYANDG-----------APDHETASNHAILQLFQGDQIWLRLHR
GA--I--------YG-S--SWKYSTFSGYLLYQD------------------------
>tr|A0A3B0IPD2|A0A3B0IPD2_ERIEU/1-132 Adiponectin R OS=Erinaceus europaeus OX=9365 GN=ADIR PE=4 SV=1
---------MRVAFSAARTSNL-----TPGTLDQPIVFDLLINNLGETFDLQLGRFACPVNGTYVFIFHMLK
LAVNVP---LYVNLMRNEE-----VLVSAYANDG-----------APDHETASNHAVLQLCRGDQIWLRLHR
GA--I--------YG-S--SWKYSTFSGYLLYQD------------------------
>tr|A0A3B0IPE8|A0A3B0IPE8_CHOHO/22-158 Adiponectin R OS=Choloepus hoffmanni OX=9358 GN=ADIR PE=4 SV=1
----PLPQQMRVAFSAARTSNL-----APGTLDQPIVFDLLLNNLGETFDLQLGRFNCPVNGTYVFIFHMLK
LAVNVP---LYVNLMKNEE-----VLVSAYANDG-----------APDHETASNHAILQLFQGDQIWLRLHR
GA--I--------YG-S--SWKYSTFSGYLLYQD------------------------
>tr|A0A3B0ITL1|A0A3B0ITL1_RAT/22-158 Adiponectin r OS=Rattus norvegicus OX=10116 GN=Adir PE=4 SV=1
----PLPQQMRVAFSAARTSNL-----APGTLDQPIVFDLLLNNLGETFDLQLGRFNCPVNGTYVFIFHMLK
LAVNVP---LYVNLMKNEE-----VLVSAYANDG-----------APDHETASNHAILQLLQGDQIWLRLHR
GA--I--------YG-S--SWKYSTFSGYLLYQD------------------------
>tr|A0A3B0IPD1|A0A3B0IPD1_DASNO/22-158 Adiponectin R OS=Dasypus novemcinctus OX=9361 GN=ADIR PE=4 SV=1
----PLPQQMRVAFSAARTSNL-----APGTLDQPIVFDLLLNNLGETFDLQLGRFNCPVNGTYVFIFHMLK
LAVNVP---LYVNLMKNEE-----VLVSAYANDG-----------APDHETASNHAILQLFQGDQIWLRLHR
GA--I--------YG-S--SWKYSTFSGYLLYQD------------------------
>tr|A0A3B0IZU5|A0A3B0IZU5_BOVIN/22-158 Adiponectin R OS=Bos taurus OX=9913 GN=ADIR PE=4 SV=1
----PLPQQMRVAFSAARTSNL-----APGTLDQPIVFDLLLNNLGETFDLQLGRFNCPVNGTYVFIFHMLK
LAVNVP---LYVNLMKNEE-----VLVSAYANDG-----------APDHETASNHAILQLFQGDQIWLRLHR
GA--I--------YG-S--SWKYSTFSGYLLYQD------------------------
>tr|A0A3B0INW2|A0A3B0INW2_MACMU/22-158 Adiponectin R OS=Macaca mulatta OX=9544 GN=ADIR PE=4 SV=1
----PLPQQMRVAFSAARTSNL-----APGTLDQPIVFDLLLNNLGETFDLQLGRFNCPVNGTYVFIFHMLK
LAVNVP---LYVNLMKNEE-----VLVSAYANDG-----------APDHETASNHAILQLFQGDQIWLRLHR
GA--I--------YG-S--SWKYSTFSGYLLYQD------------------------
>tr|A0A3B0J6F3|A0A3B0J6F3_PONAB/22-158 Adiponectin R OS=Pongo abelii OX=9601 GN=ADIR PE=4 SV=1
----PLPQQMRVAFSAARTSNL-----APGTLDQPIVFDLLLNNLGETFDLQLGRFNCPVNGTYVFIFHMLK
LAVNVP---LYVNLMKNEE-----VLVSAYANDG-----------APDHETASNHAILQLFQGDQIWLRLHR
GA--I--------YG-S--SWKYSTFSGYLLYQD------------------------
>tr|A0A3B0J0S7|A0A3B0J0S7_PANTR/22-158 Adiponectin R OS=Pan troglodytes OX=9598 GN=ADIR PE=4 SV=1
----PLPQQMRVAFSAARTSNL-----APGTLDQPIVFDLLLNNLGETFDLQLGRFNCPVNGTYVFIFHMLK
LAVNVP---LYVNLMKNEE-----VLVSAYANDG-----------APDHETASNHAILQLFQGDQIWLRLHR
GA--I--------YG-S--SWKYSTFSGYLLYQD------------------------
>tr|A0A3B0IT57|A0A3B0IT57_HUMAN/22-158 Adiponectin R OS=Homo sapiens OX=9606 GN=ADIR PE=4 SV=1
----PLPQQMRVAFSAARTSNL-----APGTLDQPIVFDLLLNNLGETFDLQLGRFNCPVNGTYVFIFHMLK
LAVNVP---LYVNLMKNEE-----VLVSAYANDG-----------APDHETASNHAILQLFQGDQIWLRLHR
GA--I--------YG-S--SWKYSTFSGYLLYQD------------------------
>tr|A0A3B0J310|A0A3B0J310_OTOGA/22-158 Adiponectin R OS=Otolemur garnettii OX=30611 GN=ADIR PE=4 SV=1
----PLPQQMRVAFSAARTSNL-----APGTLDQPIVFDLLLNNLGETFDLQLGRFNCPVNGTYVFIFHMLK
LAVNVP---LYVNLMKNEE-----VLVSAYANDG-----------APDHETASNHAILQLFQGDQIWLRLHR
GA--I--------YG-S--SWKYSTFSGYLLYQD------------------------
>tr|A0A3B0IT08|A0A3B0IT08_CALJA/22-158 Adiponectin R OS=Callithrix jacchus OX=9483 GN=ADIR PE=4 SV=1
----PLPQQMRVAFSAARTSNL-----APGTLDQPIVFDLLLNNLGETFDLQLGRFNCPVNGTYVFIFHMLK
LAVNVP---LYVNLMKNEE-----VLVSAYANDG-----------APDHETASNHAILQLFQGDQIWLRLHR
GA--I--------YG-S--SWKYSTFSGYLLYQD------------------------
>tr|A0A3B0J118|A0A3B0J118_NOMLE/22-158 Adiponectin R OS=Nomascus leucogenys OX=61853 GN=ADIR PE=4 SV=1
----PLPQQMRVAFSAARTSNL-----APGTLDQPIVFDLLLNNLGETFDLQLGRFNCPVNGTYVFIFHMLK
LAVNVP---LYVNLMKNEE-----VLVSAYANDG-----------APDHETASNHAILQLFQGDQIWLRLHR
GA--I--------YG-S--SWKYSTFSGYLLYQD------------------------
>tr|A0A3B0J459|A0A3B0J459_HORSE/22-158 Adiponectin R OS=Equus caballus OX=9796 GN=ADIR PE=4 SV=1
----PLPQQMRVAFSAARTSNL-----APGTLDQPIVFDLLLNNLGETFDLQLGRFNCPVNGTYVFIFHMLK
LAVNVP---LYVNLMKNEE-----VLVSAYANDG-----------APDHETASNHAILQLFQGDQIWLRLHR
GA--I--------YG-S--SWKYSTFSGYLLYQD------------------------
>tr|A0A3B0J2Q0|A0A3B0J2Q0_LOXAF/22-158 Adiponectin R OS=Loxodonta africana OX=9785 GN=ADIR PE=4 SV=1
----PLPQQMRVAFSAARTSNL-----APGTLDQPIVFDLLLNNLGETFDLQLGRFNCPVNGTYVFIFHMLK
LAVNVP---LYVNLMKNEE-----VLVSAYANDG-----------APDHETASNHAILQLFQGDQIWLRLHR
GA--I--------YG-S--SWKYSTFSGYLLYQD------------------------
>tr|A0A3B0J7F2|A0A3B0J7F2_TURTR/22-158 Adiponectin R OS=Tursiops truncatus OX=9739 GN=ADIR PE=4 SV=1
----PLPQQMRVAFSAARTSNL-----APGTLDQPIVFDLLLNNLGETFDLQLGRFNCPVNGTYVFIFHMLK
LAVNVP---LYVNLMKNEE-----VLVSAYANDG-----------APDHETASNHAILQLFQGDQIWLRLHR
GA--I--------YG-S--SWKYSTFSGYLLYQD------------------------
>tr|A0A3B0J2L1|A0A3B0J2L1_PTEVA/22-158 Adiponectin R OS=Pteropus vampyrus OX=132908 GN=ADIR PE=4 SV=1
----PLPQQMRVAFSAARTSNL-----APGTLDQPIVFDLLLNNLGETFDLQLGRFNCPVNGTYVFIFHMLK
LAVNVP---LYVNLMKNEE-----VLVSAYANDG-----------APDHETASNHAILQLFQGDQIWLRLHR
GA--I--------YG-S--SWKYSTFSGYLLYQD------------------------
>tr|A0A3B0J723|A0A3B0J723_MOUSE/22-158 Adiponectin r OS=Mus musculus OX=10090 GN=Adir PE=4 SV=1
----PLPQQMRVAFSAARTSNL-----APGTLDQPIVFDLLLNNLGETFDLQLGRFNCPVNGTYVFIFHMLK
LAVNVP---LYVNLMKNEE-----VLVSAYANDG-----------APDHETASNHAVLQLLQGDQIWLRLHR
GA--I--------YG-S--SWKYSTFSGYLLYQD------------------------
>tr|A0A3B0J1V2|A0A3B0J1V2_CAVPO/22-158 Adiponectin R OS=Cavia porcellus OX=10141 GN=ADIR PE=4 SV=1
----PLPQQMRVAFSAARTSNL-----APGTLDQPIVFDLLLNNLGETFDLQLGRFSCPVNGTYVFIFHMLK
LAVNVP---LYVNLMKNEE-----VLVSAYANDG-----------APDHETASNHAVLQLFQGDQIWLRLHR
GA--I--------YG-S--SWKYSTFSGYLLYQD------------------------
>tr|G1R4J8|G1R4J8_NOMLE/106-244 Adiponectin, C1Q and collagen domain containing OS=Nomascus leucogenys OX=61853 GN=ADIPOQ PE=4 SV=1
----EGAYVYRSAFSVGLETYV-------TVPNMPIRFTKIFYNQQNHYDGSTGKFHCNIPGLYYFAYHITV
YM--KD---VKVSLFKKDK-----AMLFTYDQYQ-----------ENNVDQASGSVLLHLEVGDQVWLQVYG
EGE--R----NGLYA-D--NDNDSTFTGFLLYHDTN----------------------
>tr|G1NTA9|G1NTA9_MYOLU/106-244 Adiponectin, C1Q and collagen domain containing OS=Myotis lucifugus OX=59463 GN=ADIPOQ PE=4 SV=1
----ESAYVYRSAFSVGLETRV-------TVPNVPIRFTKIFYNQQNHYDDTTGKFHCNIPGLYYFSYHITV
YH--KD---VKVSLYKKDK-----AVLFTFDKYQ-----------DQDVDQASGSVLLHLEMGDQVWLQVYG
EGE-N-----NGLYA-D--NINDSTFTGFLLYHDTN----------------------
>tr|A0A2K6DWJ1|A0A2K6DWJ1_MACNE/136-274 Adiponectin, C1Q and collagen domain containing OS=Macaca nemestrina OX=9545 GN=ADIPOQ PE=4 SV=1
----EGAYVYRSAFSVGLETYV-------TVPNMPIRFTKIFYNQQNHYDGSTGKFYCNIPGLYYFAYHITV
YM--KD---VKVSLFKKDK-----AMLFTYDQYQ-----------ENNVDQASGSVLLHLEVGDQVWLQVYG
EGE--R----NGLYA-D--NDNDSTFTGFLLYHDTN----------------------
>tr|A0A2K5X7X6|A0A2K5X7X6_MACFA/136-274 Adiponectin, C1Q and collagen domain containing OS=Macaca fascicularis OX=9541 GN=ADIPOQ PE=4 SV=1
----EGAYVYRSAFSVGLETYV-------TVPNMPIRFTKIFYNQQNHYDGSTGKFHCNIPGLYYFAYHITV
YM--KD---VKVSLFKKDK-----AMLFTYDQYQ-----------ENNVDQASGSVLLHLEVGDQVWLQVYG
EGE--R----NGLYA-D--NDNDSTFTGFLLYHDTN----------------------
>tr|A0A2K6FGR4|A0A2K6FGR4_PROCO/106-244 Adiponectin, C1Q and collagen domain containing OS=Propithecus coquereli OX=379532 GN=ADIPOQ PE=4 SV=1
----EGAYVYRSAFSVGLENRV-------TVPNVPIRFTKIFYNQQNHYDGTTGKFHCNIPGLYYFSYHITV
YM--KD---VKVSLFKKDK-----AVLFTYDQYQ-----------DKNVDQASGSVLLHLEVGDQVWLQVYG
EGD-H-----SGLYA-D--NVNDSTFTGFLLYHDTN----------------------
>tr|A0A2K6KK49|A0A2K6KK49_RHIBE/137-275 Adiponectin, C1Q and collagen domain containing OS=Rhinopithecus bieti OX=61621 GN=ADIPOQ PE=4 SV=1
----EGAYVYRSAFSVGLETYV-------TVPNMPIRFTKIFYNQQNHYDGSTGKFHCNIPGLYYFAYHITV
YM--KD---VKVSLFKKDK-----AMLFTYDQYQ-----------ENNVDQASGSVLLHLEVGDQVWLQVYG
EGE--R----NGLYA-D--NDNDSTFTGFLLYHDTN----------------------
>tr|A0A2K6S3V1|A0A2K6S3V1_SAIBB/106-244 Adiponectin, C1Q and collagen domain containing OS=Saimiri boliviensis boliviensis OX=39432 GN=ADIPOQ PE=4 SV=1
----ESAYVYRSAFSVGLETRV-------TVPNVPIRFTKIFYNLQSHYDGSTGKFHCNIPGLYYFSYHITV
YM--KD---VKVSLFKKDK-----AMLFTYDQYQ-----------DKNVDQASGSVLLHLDVGDQVWLQVYG
EGE--H----NGLYA-D--NVNDSTFTGFLLYHDTD----------------------
>tr|A0A2I2Y5E4|A0A2I2Y5E4_GORGO/106-244 Adiponectin, C1Q and collagen domain containing OS=Gorilla gorilla gorilla OX=9595 PE=4 SV=1
----EGAYVYRSAFSVGLETYV-------TVPNMPIRFTKIFYNQQNHYDGSTGKFHCNIPGLYYFAYHITV
YM--KD---VKVSLFKKDK-----AMLFTYDQYQ-----------ENNVDQASGSVLLHLEVGDQVWLQVYG
EGE--R----NGLYA-D--NDNDSTFTGFLLYHDTN----------------------
>tr|A0A2K5JCP4|A0A2K5JCP4_COLAP/106-244 Adiponectin, C1Q and collagen domain containing OS=Colobus angolensis palliatus OX=336983 GN=ADIPOQ PE=4 SV=1
----EGAYVYRSAFSVGLETYV-------TVPNMPIRFTKIFYNQQNHYDGSTGKFHCNIPGLYYFAYHITV
YM--KD---VKVSLFKKDK-----AMLFTYDQYQ-----------ENNVDQASGSVLLHLEVGDQVWLQVYG
EGE--R----NGLYA-D--NDNDSTFTGFLLYHDTN----------------------
>tr|F7AV97|F7AV97_ORNAN/109-249 Adiponectin, C1Q and collagen domain containing OS=Ornithorhynchus anatinus OX=9258 GN=ADIPOQ PE=4 SV=2
----EGAYVYRSAFSVGLVSGV-------PVPNIPIKFTKIFYNNQNHYDPTTGKFHCNLPGLYYFSYHITV
YT--KD---VKVSLYKKDR-----AVMFTFDQFQ-----------QNNVDQASGSVLLHLDAGEEVWLQVYG
EG--EH----NGIYA-D--NVNDSTFTGFLLYPDMDHE--------------------
>tr|M3XW64|M3XW64_MUSPF/106-244 Adiponectin, C1Q and collagen domain containing OS=Mustela putorius furo OX=9669 GN=ADIPOQ PE=4 SV=1
----ESAYVHRSAFSVGLESRV-------TVPNVPIRFTKIFYNLQNHYDGTTGKFHCNIPGLYYFSYHITV
YL--KD---VKVSLYKKDK-----AMLFTYDQYQ-----------ENNVDQASGSVLLHLEVGDQVWLQVYG
DGN-S-----YGVYA-D--NVHDSTFTGFLLYHDTN----------------------
>tr|M3WJN6|M3WJN6_FELCA/145-283 Adiponectin, C1Q and collagen domain containing OS=Felis catus OX=9685 GN=ADIPOQ PE=4 SV=2
----ESAYVYRSAFSVGLESRV-------TVPNVPIRFTKIFYNQQNHYDVTTGKFHCNIPGLYYFSYHITV
YL--KD---VKVSLYKRDK-----AMLFTYDQYQ-----------EKNVDQASGSVLLHLETGDEVWLQVYG
DGD-Y-----NGLYA-D--NVNDSTFTGFLLYYDTV----------------------
>tr|A0A2K6PAT2|A0A2K6PAT2_RHIRO/106-244 Adiponectin, C1Q and collagen domain containing OS=Rhinopithecus roxellana OX=61622 GN=ADIPOQ PE=4 SV=1
----EGAYVYRSAFSVGLETYV-------TVPNMPIRFTKIFYNQQNHYDGSTGKFHCNIPGLYYFAYHITV
YM--KD---VKVSLFKKDK-----AMLFTYDQYQ-----------ENNVDQASGSVLLHLEVGDQVWLQVYG
EGE--R----NGLYA-D--NDNDSTFTGFLLYHDTN----------------------
>tr|H0WIJ9|H0WIJ9_OTOGA/106-244 Adiponectin, C1Q and collagen domain containing OS=Otolemur garnettii OX=30611 GN=ADIPOQ PE=4 SV=1
----EGAYVYRSAFSVGLENRV-------TVPNVPIRFTKIFYNQQNHYDGTTGKFLCNIPGLYYFSYHITV
YM--KD---VKVSLFKKDK-----AVIVTYDQYQ-----------DKNVDQASGSVLLHLEVGDQVWLQLYG
DGE-H-----NGLYA-D--NVNDSTFTGFLLYHDTN----------------------
>tr|F7CP25|F7CP25_MONDO/116-256 Adiponectin, C1Q and collagen domain containing OS=Monodelphis domestica OX=13616 GN=ADIPOQ PE=4 SV=2
----EPAFRYRSAFSVGLASRP-------PAPNVPIIFTKIFYNEQNHYDVTTGKFRCNFPGLYYFSYQLTV
YL--KD---VKVSLFKKDK-----AVMFTFDQFK-----------EQNVDQASGSVLLHLQAGEEVWLQVYG
DG--EH----NGLYA-D--NVNDSVFSGFLLYHDADQF--------------------
>tr|A0A2K5NMH0|A0A2K5NMH0_CERAT/136-274 Adiponectin, C1Q and collagen domain containing OS=Cercocebus atys OX=9531 GN=ADIPOQ PE=4 SV=1
----EGAYVYRSAFSVGLETYV-------TVPNMPIRFTKIFYNQQNHYDASTGKFHCNIPGLYYFAYHITV
YM--KD---VKVSLFKKDK-----AMLFTYDQYQ-----------ENNVDQASGSVLLHLEVGDQVWLQVYG
EGE--R----NGLYA-D--NDNDSTFTGFLLYHDTN----------------------
>tr|A0A1D5R549|A0A1D5R549_MACMU/136-274 Adiponectin, C1Q and collagen domain containing OS=Macaca mulatta OX=9544 GN=ADIPOQ PE=4 SV=1
----EGAYVYRSAFSVGLETYV-------TVPNMPIRFTKIFYNQQNHYDGSTGKFHCNIPGLYYFAYHITV
YM--KD---VKVSLFKKDK-----AMLFTYDQYQ-----------ENNVDQASGSVLLHLEVGDQVWLQVYG
EGE--R----NGLYA-D--NDNDSTFTGFLLYHDTN----------------------
>tr|A0A2K5YSV0|A0A2K5YSV0_MANLE/111-249 Adiponectin, C1Q and collagen domain containing OS=Mandrillus leucophaeus OX=9568 GN=ADIPOQ PE=4 SV=1
----EGAYVYRSAFSVGLETYV-------TVPNMPIRFTKIFYNQQNHYDGSTGKFHCNIPGLYYFAYHITV
YM--KD---VKVSLFKKDK-----AMLFTYDQYQ-----------ENNVDQASGSVLLHLEVGDQVWLQVYG
EGE--R----NGLYA-D--NDNDSTFTGFLLYHDTN----------------------
>tr|A0A2K5DFN9|A0A2K5DFN9_AOTNA/106-244 Adiponectin, C1Q and collagen domain containing OS=Aotus nancymaae OX=37293 GN=ADIPOQ PE=4 SV=1
----ESAYVYRSAFSVGLETRV-------TVPNVPIRFTKIFYNLQSHYDGSTGKFHCNIPGLYYFSYHITV
YM--KD---VKVSLFKKDK-----AMLFTYDQYQ-----------DKNVDQASGSVLLHLEVGDQVWLQVYG
EGE--H----NGLYA-D--NVNDSTFTGFLLYHDTN----------------------
>tr|A0A2I3LW74|A0A2I3LW74_PAPAN/137-275 Adiponectin, C1Q and collagen domain containing OS=Papio anubis OX=9555 GN=ADIPOQ PE=4 SV=1
----EGAYVYRSAFSVGLETYV-------TVPNMPIRFTKIFYNQQNHYDGSTGKFHCNIPGLYYFAYHITV
YM--KD---VKVSLFKKDK-----AMLFTYDQYQ-----------ENNVDQASGSVLLHLEVGDQVWLQVYG
EGE--R----NGLYA-D--NDNDSTFTGFLLYHDTN----------------------
>tr|A0A0D9RA24|A0A0D9RA24_CHLSB/137-275 Adiponectin, C1Q and collagen domain containing OS=Chlorocebus sabaeus OX=60711 GN=ADIPOQ PE=4 SV=1
----EGAYVYRSAFSVGLETYV-------TVPNMPIRFTKIFYNQQNHYDGSTGKFHCNIPGLYYFAYHITV
YM--KD---VKVSLFKKDK-----AMLFTYDQYQ-----------ENNVDQASGSVLLHLEVGDQVWLQVYG
EGE--R----NGLYA-D--NDNDSTFTGFLLYHDTN----------------------
>tr|A0A2R9CM19|A0A2R9CM19_PANPA/148-286 Adiponectin, C1Q and collagen domain containing OS=Pan paniscus OX=9597 GN=ADIPOQ PE=4 SV=1
----EGAYVYRSAFSVGLETYI-------TVPNMPIRFTKIFYNQQNHYDGSTGKFHCNIPGLYYFAYHITV
YM--KD---VKVSLFKKDK-----AMLFTYDQYQ-----------ENNVDQASGSVLLHLEVGDQVWLQVYG
EGE--R----NGLYA-D--NDNDSTFTGFLLYHDTN----------------------
>tr|I3MQS1|I3MQS1_ICTTR/106-244 Adiponectin, C1Q and collagen domain containing OS=Ictidomys tridecemlineatus OX=43179 GN=ADIPOQ PE=4 SV=1
----EGAYVYRSAFSVGLETKD-------TIPNVPIRFTKIFYNQQNHYDGTTGKFHCNIPGLYYFSYHITV
YL--KD---VKVSLFKKDK-----ATLFTYDQYQ-----------DKNVDQASGSVLLHLEVGDQVWLQVYG
DGE-H-----NGVYA-D--NVNDSTFTGFLLYHDTN----------------------
>tr|A0A286XNV7|A0A286XNV7_CAVPO/106-247 Adiponectin, C1Q and collagen domain containing OS=Cavia porcellus OX=10141 GN=ADIPOQ PE=4 SV=1
----QDAFVYRSAFSVGLEAYV-------TVPNVPIRFTKIFYNQQNHYDGTTGKFHCNIPGLYYFSYHVTV
YL--KD---VKVSLFRNDK-----AELFTYDQYQ-----------DKNVDQASGSVLLHLSVGDQVWLQVYG
NGE-Q-----AGVYA-D--NVNDSTFTGFLLYHDLTDPS-------------------
>tr|H0Z4X0|H0Z4X0_TAEGU/105-245 Adiponectin, C1Q and collagen domain containing OS=Taeniopygia guttata OX=59729 GN=ADIPOQ PE=4 SV=1
----KDAFVHRSAFSVGLTERS-------PAPNVPIRFSKIFYNEQGHYDPSTGKFLCSVPGTYYFSYHLTV
YL--SD---VKVSLYRKDK-----AVIFTYDQFQ-----------NNNVDQASGSVLLHLSSGDEVWLQVYG
NG--DK----NGVYA-D--NLNDSTFMGFLLYPDPDNY--------------------
>tr|K7FLB7|K7FLB7_PELSI/103-243 Adiponectin, C1Q and collagen domain containing OS=Pelodiscus sinensis OX=13735 GN=ADIPOQ PE=4 SV=1
----EGAYVYRSAFSVGLTSRV-------PHPKVPIRFTKIFYNEQNHYDETTGKFRCSIPGLYYFAYHLTV
YM--TD---VKVSLYKKDK-----AVLITYDQFQ-----------KNNVDQASGSVLLHLSAGEEIWLQVYG
EE--EN----NGVYA-D--NVNDSTFMGFLLYPDLDLY--------------------
>tr|U3JN22|U3JN22_FICAL/106-246 Adiponectin, C1Q and collagen domain containing OS=Ficedula albicollis OX=59894 GN=ADIPOQ PE=4 SV=1
----KDAFVQRSAFSVGLTERS-------PAPGVPIRFSKIFYNEQGHYDPSTGKFLCNVPGTYYFAYHLTV
YM--SD---VKVSLYRKDK-----AVIFTYDQFQ-----------NNNVDQASGSVLLHLSSGDEVWLQVYG
NG--DK----NGLYA-D--NLNDSTFMGFLLYPDPESY--------------------
>tr|G1KAQ4|G1KAQ4_ANOCA/111-252 Adiponectin, C1Q and collagen domain containing OS=Anolis carolinensis OX=28377 GN=ADIPOQ PE=4 SV=2
----DSATAYRSAFSVGLTTRV-------PFPNIPIKFTKILYNEQNHYDPTTGKFRCIIPGVYYFAYHLTV
YA--SD---VKVSLYKKDK-----AIIITYDQYE-----------KNDVDQASGSVLLHVEAGDEVWLQVYG
EE--EN----NGVYA-D--NVNDSTFMGFLLYPDVGYGQ-------------------
>tr|G1MY58|G1MY58_MELGA/106-244 Adiponectin, C1Q and collagen domain containing OS=Meleagris gallopavo OX=9103 GN=ADIPOQ PE=4 SV=2
----ESAYVYRSAFSVGLTERA-------PHP-VPIRFTKIFYNEQNHYDSSTGKFLCSIPGTYFFAYHLTV
YT--TD---VKVSLYKKDK-----AVIFTYDQFQ-----------KDNVDQASGSVLLHLSSGDEVWLQVYG
EG--DN----NGVYA-D--NINDSTFMGFLLYPDMDD---------------------
>tr|A0A2K5REV3|A0A2K5REV3_CEBCA/106-244 Adiponectin, C1Q and collagen domain containing OS=Cebus capucinus imitator OX=1737458 GN=ADIPOQ PE=4 SV=1
----ESAYVYRSAFSVGLETRV-------TVPNVPIRFTKIFYNLQSHYDGSTGKFHCNIPGLYYFSYHITV
YM--KD---VKVSLFKKDK-----AMLFTYDQYQ-----------DKNVDQASGSVLLHLEVGDQVWLQVYG
EGE--H----NGLYA-D--NVNDSTFTGFLLYHDTN----------------------
>tr|A0A452RM09|A0A452RM09_URSAM/106-244 Adiponectin, C1Q and collagen domain containing OS=Ursus americanus OX=9643 GN=ADIPOQ PE=4 SV=1
----ESAYVYRSAFSVGLESRV-------TVPNVPIRFTKIFYNLQNHYDGTTGKFHCNIPGLYYFSYHITV
YL--KD---VKVSLYKKDK-----AMLFTYDQYQ-----------EKNVDQASGSVLLHLEVGDQVWLQVYG
DGN-S-----YGLYA-D--NVHDSTFTGFLLYHDTN----------------------
>tr|U3J1G3|U3J1G3_ANAPP/105-245 Adiponectin, C1Q and collagen domain containing OS=Anas platyrhynchos platyrhynchos OX=8840 GN=ADIPOQ PE=4 SV=2
----EGAYVYRSAFSVGLTERA-------PHPNVPIRFSKIFYNEQNHYDTSTGKFLCSIPGTYYFAYHLTV
YM--SD---VKVSLYKKDK-----AVIFTYDQFQ-----------TNNIDQASGSVLLHLSSGDEVWLQVYG
EG--EN----NGVYA-D--NINDSTFMGFLLYPDMDFH--------------------
>tr|A0A452IPH1|A0A452IPH1_9SAUR/129-271 Adiponectin, C1Q and collagen domain containing OS=Gopherus agassizii OX=38772 GN=ADIPOQ PE=4 SV=1
----EGAYVYRSAFSVGLTSRA-------PVPNIPIRFTKIFYNEQNHYDETTGKFRCSIPGLYYFTYHLTV
YL--TD---VKVSLYKKDK-----AVLFTYDQFQ-----------KNNVDQASGSVLLHLSAGEEVWLQVYG
EEEKEN----NGVYA-D--NINDSTFTGFLLYPDLDLH--------------------
>tr|G3WDL2|G3WDL2_SARHA/105-245 Adiponectin, C1Q and collagen domain containing OS=Sarcophilus harrisii OX=9305 GN=ADIPOQ PE=4 SV=1
----EAAYRYRSAFSVGLATRA-------PVPNVPIRFTKIFYNAQDHYDVTTGKFRCNFPGLYFFSYHLTV
YM--KD---VKVSLFKKDK-----AVIFTYDQFQ-----------EKNVDQASGSVLLHLESGEEVWLQVYG
DG--EH----NGLYA-D--NVNDSIFSGFLLYHDAEQP--------------------
>tr|A0A4W2IC39|A0A4W2IC39_BOBOX/189-328 Adiponectin, C1Q and collagen domain containing OS=Bos indicus x Bos taurus OX=30522 GN=ADIPOQ PE=4 SV=1
----ESAYVYRSAFSVGLERQV-------TVPNVPIRFTKIFYNQQNHYDGTTGKFLCNIPGLYYFSYHITV
YL--KD---VKVSLYKNDK-----ALLFTHDQFQ-----------DKNVDQASGSVLLYLEKGDQVWLQVYE
GEN-H-----NGVYA-D--NVNDSTFTGFLLYHNIVE---------------------
>tr|A0A2I3LCL8|A0A2I3LCL8_PAPAN/106-244 Adiponectin, C1Q and collagen domain containing OS=Papio anubis OX=9555 GN=ADIPOQ PE=4 SV=1
----EGAYVYRSAFSVGLETYV-------TVPNMPIRFTKIFYNQQNHYDGSTGKFHCNIPGLYYFAYHITV
YM--KD---VKVSLFKKDK-----AMLFTYDQYQ-----------ENNVDQASGSVLLHLEVGDQVWLQVYG
EGE--R----NGLYA-D--NDNDSTFTGFLLYHDTN----------------------
>tr|A0A2K5X7Y5|A0A2K5X7Y5_MACFA/111-249 Adiponectin, C1Q and collagen domain containing OS=Macaca fascicularis OX=9541 GN=ADIPOQ PE=4 SV=1
----EGAYVYRSAFSVGLETYV-------TVPNMPIRFTKIFYNQQNHYDGSTGKFHCNIPGLYYFAYHITV
YM--KD---VKVSLFKKDK-----AMLFTYDQYQ-----------ENNVDQASGSVLLHLEVGDQVWLQVYG
EGE--R----NGLYA-D--NDNDSTFTGFLLYHDTN----------------------
>tr|F7HQ03|F7HQ03_MACMU/105-243 Adiponectin, C1Q and collagen domain containing OS=Macaca mulatta OX=9544 GN=ADIPOQ PE=4 SV=3
----EGAYVYRSAFSVGLETYV-------TVPNMPIRFTKIFYNQQNHYDGSTGKFHCNIPGLYYFAYHITV
YM--KD---VKVSLFKKDK-----AMLFTYDQYQ-----------ENNVDQASGSVLLHLEVGDQVWLQVYG
EGE--R----NGLYA-D--NDNDSTFTGFLLYHDTN----------------------
>tr|A0A2K6KK50|A0A2K6KK50_RHIBE/106-244 Adiponectin, C1Q and collagen domain containing OS=Rhinopithecus bieti OX=61621 GN=ADIPOQ PE=4 SV=1
----EGAYVYRSAFSVGLETYV-------TVPNMPIRFTKIFYNQQNHYDGSTGKFHCNIPGLYYFAYHITV
YM--KD---VKVSLFKKDK-----AMLFTYDQYQ-----------ENNVDQASGSVLLHLEVGDQVWLQVYG
EGE--R----NGLYA-D--NDNDSTFTGFLLYHDTN----------------------
>tr|A0A2I0LW41|A0A2I0LW41_COLLI/105-245 Adiponectin, C1Q and collagen domain containing OS=Columba livia OX=8932 GN=ADIPOQ PE=4 SV=1
----EGSFVYRSAFSVGLTERA-------PHPNVPIRFSKIFYNEQNHYDASTGKFLCSIPGTYYFAYHLTV
YL--TD---VKVSLYKKDK-----AVIFTYDQFQ-----------KNNVDQASGSVLLHLSSGDEVWLQVYG
EG--DN----NGVYA-D--NINDSTFMGFLLYPDLDVH--------------------
>tr|A0A2K5YST2|A0A2K5YST2_MANLE/105-243 Adiponectin, C1Q and collagen domain containing OS=Mandrillus leucophaeus OX=9568 GN=ADIPOQ PE=4 SV=1
----EGAYVYRSAFSVGLETYV-------TVPNMPIRFTKIFYNQQNHYDGSTGKFHCNIPGLYYFAYHITV
YM--KD---VKVSLFKKDK-----AMLFTYDQYQ-----------ENNVDQASGSVLLHLEVGDQVWLQVYG
EGE--R----NGLYA-D--NDNDSTFTGFLLYHDTN----------------------
>tr|A0A2K6DWM6|A0A2K6DWM6_MACNE/105-243 Adiponectin, C1Q and collagen domain containing OS=Macaca nemestrina OX=9545 GN=ADIPOQ PE=4 SV=1
----EGAYVYRSAFSVGLETYV-------TVPNMPIRFTKIFYNQQNHYDGSTGKFYCNIPGLYYFAYHITV
YM--KD---VKVSLFKKDK-----AMLFTYDQYQ-----------ENNVDQASGSVLLHLEVGDQVWLQVYG
EGE--R----NGLYA-D--NDNDSTFTGFLLYHDTN----------------------
>tr|A0A2K5NMZ3|A0A2K5NMZ3_CERAT/111-249 Adiponectin, C1Q and collagen domain containing OS=Cercocebus atys OX=9531 GN=ADIPOQ PE=4 SV=1
----EGAYVYRSAFSVGLETYV-------TVPNMPIRFTKIFYNQQNHYDASTGKFHCNIPGLYYFAYHITV
YM--KD---VKVSLFKKDK-----AMLFTYDQYQ-----------ENNVDQASGSVLLHLEVGDQVWLQVYG
EGE--R----NGLYA-D--NDNDSTFTGFLLYHDTN----------------------
>tr|A0A2K6DWL5|A0A2K6DWL5_MACNE/111-249 Adiponectin, C1Q and collagen domain containing OS=Macaca nemestrina OX=9545 GN=ADIPOQ PE=4 SV=1
----EGAYVYRSAFSVGLETYV-------TVPNMPIRFTKIFYNQQNHYDGSTGKFYCNIPGLYYFAYHITV
YM--KD---VKVSLFKKDK-----AMLFTYDQYQ-----------ENNVDQASGSVLLHLEVGDQVWLQVYG
EGE--R----NGLYA-D--NDNDSTFTGFLLYHDTN----------------------
>tr|H2ZST1|H2ZST1_LATCH/119-259 Adiponectin, C1Q and collagen domain containing OS=Latimeria chalumnae OX=7897 GN=ADIPOQ PE=4 SV=1
----ESAFLYRSAFSVGLTSRG-------PPPNVPIKFTKIFYNEQNHYDVTTGKFRCSIPGVYYFSYHLTV
YL--KD---VKVSLYKSDK-----TVMFTFDQFQ-----------NNNVDQASGSVLIPLDAGDEVWLQVYG
EE--TF----NGIYA-D--NLNDSTFTGFLLYPDMDHY--------------------
>tr|G7NYN2|G7NYN2_MACFA/105-243 Adiponectin, C1Q and collagen domain containing OS=Macaca fascicularis OX=9541 GN=ADIPOQ PE=4 SV=1
----EGAYVYRSAFSVGLETYV-------TVPNMPIRFTKIFYNQQNHYDGSTGKFHCNIPGLYYFAYHITV
YM--KD---VKVSLFKKDK-----AMLFTYDQYQ-----------ENNVDQASGSVLLHLEVGDQVWLQVYG
EGE--R----NGLYA-D--NDNDSTFTGFLLYHDTN----------------------
>tr|A0A5F4WAW8|A0A5F4WAW8_CALJA/161-299 Adiponectin, C1Q and collagen domain containing OS=Callithrix jacchus OX=9483 GN=ADIPOQ PE=4 SV=1
----ESTYVYRSAFSVGLETRV-------TVPNVPIRFTKIFYNLQNHYDGSTGKFHCNIPGLYYFSYHITV
YM--KD---VKVSLFKKDK-----AMLFTYDQYQ-----------EKNVDQASGSVLLHLEVGDQVWLQVYG
EGE--H----NGLYA-D--NVNDSTFTGFLLYHDTN----------------------
>tr|A0A4X1UH39|A0A4X1UH39_PIG/149-287 Adiponectin, C1Q and collagen domain containing OS=Sus scrofa OX=9823 PE=4 SV=1
----ESAYVYRSAFSVGLETRV-------TVPNMPIRFTKIFYNQQNHYDVTTGKFHCNIPGLYYFSFHITV
YL--KD---VKVSLYKKDK-----AVLFTYDQYQ-----------DKNVDQASGSVLLYLEKGDQVWLQAYG
DEE-N-----NGVYA-D--NVNDSIFTGFLLYHNIE----------------------
>tr|S4R5B1|S4R5B1_PETMA/98-245 Adiponectin, C1Q and collagen domain containing OS=Petromyzon marinus OX=7757 GN=ADIPOQ (1 of many) PE=4 SV=1
-----VVLGLRSAFTIGLAAST----NP--TSGAPLKFTKVAYNDQGHYDVSTGKFMCVVPGVYYFDFHLTG
GT--GA---SRFSLRHNGN-----AVQFKSATGTGASTTGTATATAATMYSLAGGSVLRLRKGDSVWIQAEA
GH--------SKLAA-E--TQADTTFSGFLLYPDLP----------------------
>tr|S4RWT4|S4RWT4_PETMA/135-269 Adiponectin, C1Q and collagen domain containing OS=Petromyzon marinus OX=7757 GN=ADIPOQ (1 of many) PE=4 SV=1
-----PAAIPRSAFTVGLSG-S----NP--RSGSPITFGKVTYNEQNHYNTFTGKFTCHFPGVYYFDYHLTG
SS--GS---TRVSLRHNGH-----AVQFRYS-------------SVMAYYSLSGASFLRLTKGDEVWLQTES
SH--------TKVYT-D--SGADGTFSGFLLYPDLPL---------------------
>tr|S4RT32|S4RT32_PETMA/119-252 Adiponectin, C1Q and collagen domain containing OS=Petromyzon marinus OX=7757 GN=ADIPOQ (1 of many) PE=4 SV=1
-----PAAIPRSAFTVGLSV-S----NP--PSGSPIRFSKVMYNEQNHYDTFTGRFTCHFPGIYYFSYHITG
AS--GT---TQVSLRYNGQ-----AVQNTYS-------------STSSVYSLSGASVLRLRKGNEVWVQTEG
AH--------IKAYT-D--VTTDSTFSGVLIYPDLP----------------------
>tr|A0A4W5JVE3|A0A4W5JVE3_9TELE/97-253 Adiponectin, C1Q and collagen domain containing, a OS=Hucho hucho OX=62062 PE=4 SV=1
----ESSFLYRSAFSVGLTT------PTT-KTDTPLHFAKIFYNEQHHYDDISGKFRCFIPGVYYFTFHLTV
QV--TH---TNK-----SC-----NGKLLYKKF-----------LTSDLDQSSGGAVLNLSSGDQVWLQVSH
ML--QILTQDGKAVQ-TCFVVLSFTFCIYLHLFFNLFSILKLNIPSGNPPHSM-----
>tr|A0A4W5JVF3|A0A4W5JVF3_9TELE/97-241 Adiponectin, C1Q and collagen domain containing, a OS=Hucho hucho OX=62062 PE=4 SV=1
----ESSFLYRSAFSVGLTT------PTT-KTDTPLHFAKIFYNEQHHYDDISGKFRCFIPGVYYFTFHLTY
IT---------------------------VNFF-----------LTSDLDQSSGGAVLNLSSGDQVWLQVSH
ML--QILTQDGKAVQ-TCFVVLSFTFCIYLHLFFNLFSILKLNIPSGNPPHSM-----
>tr|A0A3B3Q4V9|A0A3B3Q4V9_9TELE/97-244 Adiponectin, C1Q and collagen domain containing, a OS=Paramormyrops kingsleyae OX=1676925 PE=4 SV=1
----ETAFDYRSAFSVGLVG------PVK-ASGEPIRFAKLFYNEQRDYDELSGKFRCAVPGLYYFNYQLVA
RG--QD---TKVALYHGAK-----PVTFSLDQY-----------QAGDLDQASGSVLLQLVGGDEVWLQVYG
EE---G---PAGVYT-E--NTADSTFTGFLL---------YPDLRANLLAKHRC----
>tr|W5MJF8|W5MJF8_LEPOC/122-266 Adiponectin, C1Q and collagen domain containing, b OS=Lepisosteus oculatus OX=7918 PE=4 SV=1
----ESALLYRSAFSVGLTDRT-------PMPNVPIRFNKIFYNDQLHYDPSTGKFRCVISGVYYFTYHLTV
YL--KD---AKVSLYKSDK-----TIMFTFDQFQ-----------ENNVDQASGSIVLHLVGGDEVWLQVYG
ED--DY----SGIYA-D--NVNDSTFTGFLLYPDIKTVNGSR----------------
>tr|A0A3B1K9A6|A0A3B1K9A6_ASTMX/132-277 Adiponectin, C1Q and collagen domain containing, b OS=Astyanax mexicanus OX=7994 PE=4 SV=1
----ENALSYHSAFSVGLSSMV-------PSTNVPIRFNKFFYNQQHHYDDVSGKFRCSIPGVYYFTYHLTV
YT--ND---VKVSLYRNDK-----TVMFTYDQYQ-----------ERDVDQASGSVVLKLEAGDEVWLQVYG
EE--KV----GGVYA-D--NNNDSTFSGFLLYPDIQETAKRRR---------------
>tr|A0A3B1JX96|A0A3B1JX96_ASTMX/164-309 Adiponectin, C1Q and collagen domain containing, b OS=Astyanax mexicanus OX=7994 PE=4 SV=1
----ENALSYHSAFSVGLSSMV-------PSTNVPIRFNKFFYNQQHHYDDVSGKFRCSIPGVYYFTYHLTV
YT--ND---VKVSLYRNDK-----TVMFTYDQYQ-----------ERDVDQASGSVVLKLEAGDEVWLQVYG
EE--KV----GGVYA-D--NNNDSTFSGFLLYPDIQETAKRRR---------------
>tr|A0A4W5NVB2|A0A4W5NVB2_9TELE/150-304 Adiponectin, C1Q and collagen domain containing, b OS=Hucho hucho OX=62062 PE=4 SV=1
----ESPLLYHSSFSMGLTDPV-------PATNVPIRFNKFFHNEQHHYNDVSGKFHCLLPGVYFFTYHLTV
YT--KD---ARVSLFKNDK-----PVMFTYDQYH-----------EGNVDQASGALILRLQSGDEVWLQIYG
DE--DF----GGVYA-D--NTNDSTFSGFLLYPDMGELEESRRRRSVGVSRH------
>tr|A0A4W5L1S3|A0A4W5L1S3_9TELE/89-240 Adiponectin, C1Q and collagen domain containing, b OS=Hucho hucho OX=62062 PE=4 SV=1
----ESVLSYRSSFSVGLTD------PIP-ATNVPIHFNKFFHKEQHHYDDVSGKFHCSLLGVYFFTYHLTV
YT--KD---SQVSLFKNDK-----PIMFTYDQY-----------HKGNVDQSSGAIILRLESGDEVWLQIYG
DE--EF----GGVYA-N--NTNDSIFSGFLLI---------PDMGADITNAIRYLIYN
>tr|A0A3B3SWQ4|A0A3B3SWQ4_9TELE/131-275 Adiponectin, C1Q and collagen domain containing, b OS=Paramormyrops kingsleyae OX=1676925 PE=4 SV=1
----ESALIYRSAFSVGLTGPV-------PAANVPIRFTKFFHNEQRHYDDVSGKFRCVLPGAYFFTYHLTV
YP--RD---ARVSLYKNDK-----TIMFTYDQFQ-----------ENDADQASGSIVLHLDVGDEVWLQVYG
EE--EF----TGIYA-D--NTNDSTFSGFLLYPDIPVADRRR----------------
>tr|Q0P415|Q0P415_DANRE/133-275 Adiponectin, C1Q and collagen domain containing, like OS=Danio rerio OX=7955 GN=adipoqb PE=2 SV=1
----ESASSYHSAFSVGLSEIV-------SATNVPIRFNKFFYNDQHHYDDVSGKFRCVLPGVYFFTYHLTV
YT--KD---AKVSLYKNDK-----AIMFTYDQYQ-----------ETNVDQASGSVILRLEAGDEVWLQVYG
DE--TV----GGVYA-D--NTNDSTFSGFLLYPVNPAERR------------------
>tr|A0A0G2K845|A0A0G2K845_RAT/106-218 Adiponectin, C1Q and collagen domain-containing OS=Rattus norvegicus OX=10116 GN=Adipoq PE=1 SV=1
----EAAYMYHSAFSVGLETRV-------TVPNVPIRFTKIFYNQQNHYDGSTGKFHCNIPGLYYFSYHITV
YM--KD---VKVSLFKKDK-----AVLFTYDQYQ-----------EKNVDQASGSMLLHLEASFSTMIPTDC
H---------------------------------------------------------
>tr|F1R6M1|F1R6M1_DANRE/115-263 Adiponectin, C1Q and collagen domain-containing, a OS=Danio rerio OX=7955 GN=adipoqa PE=4 SV=1
----EASFPYHSAFSMGLTD------KVSPASGSPIRFTKTFYNEQHHYDDISGKFRCAIPGIYYFTYHLTI
NG--KE---TKVAIFRNGR-----TVAFTLDQF-----------HSGNLDQASGGVILNLSSGDEVWLQLYD
-D--IF---DEGIYV-D--YNNDSTFSGFLL---------TPKVLSNSFDNRKR----
>tr|A0A2R8Q1H3|A0A2R8Q1H3_DANRE/133-275 Adiponectin, C1Q and collagen domain-containing, b OS=Danio rerio OX=7955 GN=adipoqb PE=4 SV=1
----ESASSYHSAFSVGLSEIV-------SATNVPIRFNKFFYNDQHHYDDVSGKFRCVLPGVYFFTYHLTV
YT--KD---AKVSLYKNDK-----AIMFTYDQYQ-----------ETNVDQASGSVILRLEAGDEVWLQVYG
DE--TV----GGVYA-D--NTNDSTFSGFLLYPVSPAERR------------------
>tr|A0A0N9DRF5|A0A0N9DRF5_NEOPH/105-243 C1Q and collagen domain containing adiponectin OS=Neophocaena phocaenoides OX=34892 GN=ADIPOQ PE=4 SV=1
----ESAYVYRSAFSVGLETRV-------TIPNVPIRFTKIFYNQQSHYDGTTGKFYCNIPGLYYFSYHITV
YL--KD---VKVSLYKKDK-----AVLFTYDQFQ-----------DKNVDQASGSVLLYLEKGDQVWLQVYG
DGE-N-----NGVYA-D--NVHDSTFTGFLLYHDIE----------------------
>tr|A0A0N7EHN7|A0A0N7EHN7_DELCA/104-242 C1Q and collagen domain containing adiponectin OS=Delphinus capensis OX=103584 GN=ADIPOQ PE=4 SV=1
----ESAYVYRSAFSVGLETRV-------TIPNIPIRFTKIFYNQQNHYDGTTGKFYCNIPGLYYFSYHITV
YL--KD---VKVSLYKKDK-----AVLFTYDQFQ-----------DKNVDQASGSVLLYLEKGDQVWLQVYG
DGE-N-----NGVYA-D--NVHDSTFTGFLLYHDIE----------------------
>tr|A0A0N9DSQ9|A0A0N9DSQ9_BALAC/105-243 C1Q and collagen domain containing adiponectin OS=Balaenoptera acutorostrata OX=9767 GN=ADIPOQ PE=4 SV=1
----ESAYVYRSAFSVGLETRV-------TIPNIPIRFTKIFYNQQNHYDDTTGKFYCNIPGLYYFSYHITV
YL--KD---VKVSLYKKDK-----AMLFTYDQFQ-----------DKNVDQASGSVLLYLEKGDQVWLQVYG
DGE-N-----NGVYA-D--NVHDSTFTGFLLYHDIE----------------------
>tr|A0A0N9DSI7|A0A0N9DSI7_BALOM/105-243 C1Q and collagen domain containing adiponectin OS=Balaenoptera omurai OX=255217 GN=ADIPOQ PE=4 SV=1
----ESAYVYRSAFSVGLETRV-------TIPNIPIRFTKIFYNQQNHYDDTTGKFYCNIPGLYYFSYHITV
YL--KD---VKVSLYKKDK-----AMLFTYDQFQ-----------DKNVDQASGSVLLYLEKGDQVWLQVYG
DGE-N-----NGVYA-D--NVHDSTFTGFLLYHDIE----------------------
>tr|A0A0N9DSK5|A0A0N9DSK5_LIPVE/104-242 C1Q and collagen domain containing adiponectin OS=Lipotes vexillifer OX=118797 GN=ADIPOQ PE=4 SV=1
----ESAYVYRSAFSVGLETRV-------TIPNIPIRFTKVFFNQQNHYDGTTGKFYCSIPGLYYFSYHITV
YL--KD---VKVSLYKKDK-----AVLFTYDQFQ-----------DKNVDQASGSVLLYLEKGDQVWLQVYG
NGE-N-----NGVYA-D--NVHDSTFTGFLLYHDIE----------------------
>tr|A0A0N9DSJ0|A0A0N9DSJ0_DELLE/104-242 C1Q and collagen domain containing adiponectin OS=Delphinapterus leucas OX=9749 GN=ADIPOQ PE=4 SV=1
----ESAYVYRSAFSVGLETRV-------TIPNIPIRFTKIFYNQQNHYDGTTGKFYCNIPGLYYFSYHITV
YL--KD---VKVSLYKKDK-----AVLFTYDQFQ-----------DKNVDQASGSVLLYLEKGDQVWLQVYG
DGE-N-----NGVYA-D--NVHDSTFTGFLLYHDIE----------------------
>tr|G3HYG0|G3HYG0_CRIGR/110-248 ADIPOQ OS=Cricetulus griseus OX=10029 GN=CgPICR_002162 PE=4 SV=1
----EGAYVYRSAFSVGLETRV-------TVPSVPIRFTKIFYNQQNHYDSSTGKFYCNIPGVYYFSYHITV
YM--KD---VKVSLFKKDK-----AVLFTYDQYQ-----------EKNVDQASGSVLLHLEVGDQVWLQVYG
DG--DN----NGLYA-D--NVNDSTFTGFLLYHDTN----------------------
>tr|A0A2J8WHV2|A0A2J8WHV2_PONAB/106-244 ADIPOQ isoform 1 OS=Pongo abelii OX=9601 GN=ADIPOQ PE=4 SV=1
----EGAYVYRSAFSVGLETYV-------TVPNMPIRFTKIFYNQQNHYDGSTGKFHCNIPGLYYFAYHITV
YM--KD---VKVSLFKKDK-----AMLFTYDQYQ-----------ENNVDQASGSVLLHLEVGDQVWLQVYG
EGE--R----NGLYA-D--NDNDSTFTGFLLYHDTN----------------------
>tr|A0A2J8M5Y7|A0A2J8M5Y7_PANTR/106-244 ADIPOQ isoform 1 OS=Pan troglodytes OX=9598 GN=ADIPOQ PE=4 SV=1
----EGAYVYRSAFSVGLETYI-------TVPNMPIRFTKIFYNQQNHYDGSTGKFHCNIPGLYYFAYHITV
YM--KD---VKVSLFKKDK-----AMLFTYDQYQ-----------ENNVDQASGSVLLHLEVGDQVWLQVYG
EGE--R----NGLYA-D--NDNDSTFTGFLLYHDTN----------------------
