# Supplementary material for: Discovery of a transdermally deliverable pentapeptide for activating AdipoR1 to promote hair growth
Source: EMBO Mol Med. 2021 Sep 6;13(10):e13790. doi: 10.15252/emmm.202013790 (PMC8495455; doi:10.15252/emmm.202013790)
Supplement: Supplementary file 3 — Source Data for Expanded View/Appendix [file EMMM-13-e13790-s002.zip › Source Data for Expanded View and Appendix figures/Fig EV1/Fig EV1C.xlsx]

## Sheet: DP
DP
		0.5μg/ml					5μg/ml
	Control	1	1	1			1	1	1	1	1
	P3	0.979	1.036				1.05	0.948	0.995	1.023
	P4	1.02	1.12				1.024	0.996	1.037	1.064
	P5	1.11	1.117	1.106			1.094	1.179	1.068	1.07	1.01
	P6	1.019	1.073	1.084			1.262	1.014	1.105	1.021	0.939
	P7	1.049	0.959				1.13	0.95	1.067	0.951
	P8	1.059	0.922				1.132	0.969	0.992	0.951
	P9	1.033	0.999	1.065			1.135	1.12	1.047	1.004	1.027
	P10	1.048	1.081	1.13			0.994	1.083	1.048	1.055	1.062

## Sheet: ORS
ORS
		0.5μg/ml						5μg/ml
	Control	1	1	1	1	1		1	1	1	1	1
	P5	1.131	1.392	1.214	1.344			1.313	1.35	1.423
	P6	0.94	1.488	1.274	1.219	1.126		0.955	1.147	1.192	1.166	0.982
	P9	0.918	1.241	1.196	1.238	1.106		1.096	1.046	1.141	0.902	1.352
	P10	1.16	1.293	1.09	1.062	1.242		1.102	1.151	1.127	1.452
	P5+P9	1.37	1.122	1.231	1.146			1.165	1.182	1.197
	P5+P10	1.542	1.159	1.365	1.275			1.142	1.119	1.23	1.318
	P6+P9	1.204	1.381	1.146				1.064	0.934	1.06	1.135
	P6+P10	1.403	1.106	1.271	1.144			1.113	1.288	1.191	0.893
