# Supplementary material for: Discovery of a transdermally deliverable pentapeptide for activating AdipoR1 to promote hair growth
Source: EMBO Mol Med. 2021 Sep 6;13(10):e13790. doi: 10.15252/emmm.202013790 (PMC8495455; doi:10.15252/emmm.202013790)
Supplement: Supplementary file 3 — Source Data for Expanded View/Appendix [file EMMM-13-e13790-s002.zip › Source Data for Expanded View and Appendix figures/Fig EV5/FigEV5A.fasta]

>tr|G4MZU7|G4MZU7_MAGO7 Adiponectin receptor protein 1 OS=Magnaporthe oryzae (strain 70-15 / ATCC MYA-4617 / FGSC 8958) OX=242507 GN=MGG_09091 PE=4 SV=1
MGKNAQGPAKKGLLSWAEIAPWQRDNEFILTGYRRASFSFITSARSILQIHNETANIWSH
LLGAALFVALCLRFFANAEFTLHTRVQDAVAVGVYFMAVIVCFFLSTIFHTFSDHSPGMH
KFGNELDHLGIVFVMWGTGVSGAHFAFYCDAPTRNVYLALLTGTAVGCGILTLRPKFRQP
GYRTMRFLMYAGLGASLFLPLAHGLSVLGWKRLDAAMGLESFLGLAAINFSGSAVYAMRI
PERWFPGTFDLIGQSHNWMHVLVLTGALVRLNGLIRVQMSWQVLGMESSLWNVCTGLASI
>tr|B2WE34|B2WE34_PYRTR Adiponectin receptor protein 1 OS=Pyrenophora tritici-repentis (strain Pt-1C-BFP) OX=426418 GN=PTRG_08407 PE=4 SV=1
MARGASNRTDRRTDTKTSTPPEMSYKLLTRDQVPAWYAQNPYIITGFRPVTKSIPLCLRS
LAYPHNETVNIYTHLIPAITALLCSYSFGKYFNSQFPHASWTDELVFRIYLTVCVICFGT
SAAYHTLLCHSQAYESLCVRLDFVAIVMQIVGSFVPGLYFGFYCEPHLQKLYWTMIITLG
ALTVTAVIHPSLQGSKWRTLRLSTFIATGFSAFAPIIHGATIFTYSQMDQQSGLRYYYLE
GVLVLAGVAFYAMHFPECSKPKKYDILGSSHQIFHVFIVLSALAHFYGLMTAFKWNYENQ
RCT
>tr|Q38A44|Q38A44_TRYB2 Adiponectin receptor protein 1 OS=Trypanosoma brucei brucei (strain 927/4 GUTat10.1) OX=185431 GN=Tb10.6k15.1100 PE=4 SV=1
MESTVTGEPCHACEKQETTDEHSRCGRGTLPLYHIHSTKVPEYMKDNPYIYTGYRAQYTT
MMCLRSFLAVHNESLNVWTHAFGFVVFVLLSILLFTNVVLAREYVWHCVVYGGFSFACLM
CMLCSTVYHLFMCHENEAVSLFVELVDYHGISVLIVASYIPLLYIGFACKPYYRAIYMVS
IIMFGTLSVVFSSLPSLRDAKYRWIRTTVYILMAVGGIVPLLHFYAFTPHNTESMMPLKG
VALMFALYGAGVLFYTSRIPERWFPGRFDIYLSSHQIWHVFVLAAACVHFFSCTALYQQW
LVSRHIC
>tr|D0A450|D0A450_TRYB9 Adiponectin receptor protein 1 OS=Trypanosoma brucei gambiense (strain MHOM/CI/86/DAL972) OX=679716 GN=TbgDal_X11390 PE=4 SV=1
MESTVTGEPCHACEKQETTDEHSRCGRGTLPLYHIHSTKVPEYMKDNPYIYTGYRAQYTT
MMCLRSFLAVHNESLNVWTHAFGFLVFVLLSILLFTNVVLAREYVWHCVVYGGFSFACLM
CMLCSTVYHLFMCHENEAVSLFVELVDYHGISVLIVASYIPLLYIGFACKPYYRAIYMVS
IIMFGTLSVVFSSLPSLRDAKYRWIRTTVYVLMAVGGIVPLLHFYAFTPHNTESMMPLKG
VALMFELYGAGVLFYTSRIPERWFPGRFDIYLSSHQIWHVFVLAAACVHFFSCTALYQQW
LVSRHIC
>tr|A0A0B4H379|A0A0B4H379_METGA Adiponectin receptor protein 1 OS=Metarhizium guizhouense (strain ARSEF 977) OX=1276136 GN=MGU_08529 PE=4 SV=1
MESEMRQRLSLLSRIIIPTFQRMPRCCEKPRRDYYFSSTSCQNGQRTTSTFVPAGGPRRI
CTGNASKALDTSTTNPATYTFISLQPSGWSCWGHGGACTQRSGIQTPTLMTASSLFPFFL
GAIVCYLLSTTYHVLSNHSHATHLFCLELDFLGILAVTAGCFSPGLWYTFSCASRRVKFT
WIAVDLAAQFLATMLAIFVKSFQAPKTRPLRGLVFSAMASSAFYPIIIKILQVGWSRADA
EYGASFDALTILIYLYSVTTYASWKPGCFDIWGHSHQIFHVGMAIGRTVHFLAFARALDQ
FYAIKQG
>tr|A0A1G4II60|A0A1G4II60_TRYEQ Adiponectin receptor protein 1 OS=Trypanosoma equiperdum OX=5694 GN=TEOVI_000367900 PE=4 SV=1
MESTVTGEPCHACEKQETTDEHSRCGRGTLPLYHIHSTKVPEYMKDNPYIYTGYRAQYTT
MMCLRSFLAVHNESLNVWTHAFGFVVFVLLSILLFTNVVLAREYVWHCVVYGGFSFACLM
CMLCSTVYHLFMCHENEAVSLFVELVDYHGISVLIVASYIPLLYIGFACKPYYRAIYMVS
IIMFGTLSVVFSSLPSLRDAKYRWIRTTVYILMAVGGIVPLLHFYAFTPHNTESMMPLKG
VALMFALYGAGVLFYTSRIPERWFPGRFDIYLSSHQIWHVFVLAAACVHFFSCTALYQQW
LVSRHIC
>tr|A0A3L6KZ05|A0A3L6KZ05_9TRYP Adiponectin receptor protein 1 OS=Trypanosoma brucei equiperdum OX=630700 GN=DPX39_100100200 PE=4 SV=1
MESTVTGEPCHACEKQETTDEHSRCGRGTLPLYHIHSTKVPEYMKDNPYIYAGYRAQYTT
MMCLRSFLAVHNESLNVWTHAFGFVVFVLLSILLFTNVVLAREYVWHCVVYGGFSFACLM
CMLCSTVYHLFMCHENEAVSLFVELVDYHGISVLIVASYIPLLYIGFACKPYYRAIYMVS
IIMFGTLSVVFSSLPSLRDAKYRWIRTTVYVLMAVGGIVPLLHFYAFTPHNTESMMPLKG
VALMFALYGAGVLFYTSRIPERWFPGRFDIYLSSHQIWHVFVLAAACVHFFSCTALYQQW
LVSRHIC
>tr|J3P518|J3P518_GAET3 Adiponectin receptor protein 1 OS=Gaeumannomyces tritici (strain R3-111a-1) OX=644352 GN=20349062 PE=4 SV=1
MGGPHPHQPHLGELAVAFYWTRRAMGRNAQGPAAGDGFLTWAEIAPWQQRASFSYITSIW
SILAIHNETTNIWSHLLGALLFAGLFAHFFILSHLADGVRTEDGVALGVYYMAVVVCFVL
STSFHTFSDHSPEIHKLGNELDHLGIVFVMWGTGVSLAHFAFYCHPAIRNVYLVLLTATA
VGCGIFTLQPKFRQPSYRLVRFLMYALLGASLFTPVAQGLRRFGWQGLDEMAGLDSFFGL
AAVNFSGSAVYAMRVPERWFPGRFDLLGQSHNWMHLLVVTGALIRLNGLVQVVGRWQGYN
GAALDGFCAKLE
>tr|A0A179FKA9|A0A179FKA9_PURLI Adiponectin receptor protein 1 OS=Purpureocillium lilacinum OX=33203 GN=VFPFJ_11181 PE=4 SV=1
MNISLQDIGKNACTGHECGLLINYRSASYSYISSLRSVFSLHNETGKYSRSTCALQFSNR
LIPCLVNIWSHLFGMAYFLVGIVRFNQRHSHTSESAQSPSTYSCDKGIVSLYCASVAVCF
ALSAIFHTLSDQSYALHIISNKLDHLGIVVVMWGTGVSNMYLALRCESPYVKSLYVVTLT
FAATLCAMVTLRPRFRLPKYRTDRLYLYSFLGAVLFLPSIWHAWKSLGALHALNKAMGLR
SFIGLASINSLGGVLYATRVPERWFPGALDLAGHSHNWMHVLTVVGAMVRLQGLLYVYED
SFKIKVCKYSTGS
>tr|A0A2V1B657|A0A2V1B657_9HELO Adiponectin receptor protein 1 OS=Cadophora sp. DSE1049 OX=1485229 GN=DL98DRAFT_627443 PE=4 SV=1
MASELDLRTGREVTNQPGADEPPRTPRQGRSQSGHYLLLRWNDLPSWRQDNEYLLSGYRP
SSGSFRRSLNSLQHIHNETVNIYSHLLGAALFATLSICVYVEIRNNHVAIQVGDVLVFAA
FFLGVVLCFSFSGFFHILSNHCEEVAAFWNRLDYLGIVVLMWGSIVPSVYYGFYCDPNLQ
KLYWAIVSVLAVACSAAILAPRFQHPTFRPYRTSMYVSFGLSAMVFITHGLIIYGWETQN
HRMGLNYLLTMAMLNLLGAAIYTTRIPERWYPLRYDIYGSSHQVFHFIVIFAGLTHMFGL
LSGFGFIHSQAQSCT
>tr|C5FDS5|C5FDS5_ARTOC Adiponectin receptor protein 1 OS=Arthroderma otae (strain ATCC MYA-4605 / CBS 113480) OX=554155 GN=MCYG_00759 PE=4 SV=1
MTVFQRRAVTTAHNILYEKDGEEASGVIKKTVEESWTTTVHWDALPLWLQDNHHIHTGYR
PASASFVRSFHSLTYIHNETVNIYTHLLPALLTIPISIILYQALSPRYHTADPGDIVVLS
CFFAGAAFCLGMSALYHTISNHSPWVAYIGNACDYLGIIGLITGSFIPSIYYGFYCMPQL
QRLYWGMIVVLGAGCAAVATVPRFRAPALRPFRAAMFVALGLSAIFPVTHGVVVLGFNQA
RQQIGLDWLITQGALYILGASIYAARVPECLHPGKYDIVGHSHQIFHVLVVLAAGAHLTG
LLKAFDYRHSMAAGC
>tr|A0A2J6RUS7|A0A2J6RUS7_9HELO Adiponectin receptor protein 1 OS=Hyaloscypha variabilis F OX=1149755 GN=L207DRAFT_510508 PE=4 SV=1
MTSILTLRRHGDVFTRAGSRKEREIDNASTTPSRDPRFLQRFEDLPVWYQDNPSIHSGYR
PVSNSSYHCFRSWTFLHNETLNIYTHLLPALITLLAQLALQSHLTHYFPHATPQDRAIFS
LNLLACTVALLLSTLYHTLMNHSLAISSLWLRIDYLGILLLILGSFFSGIYVGFYDSPAR
RWTYWTMILFLSLLTALLVIHPKLQGLAYRSVRTAAFVATGLSGFAPVGHGLWLYGWDEM
WVRSGMPFWFLEGIIYGIGAAFFATRWPESKWQGKFDFFCSSHQIFHVLVVAGSVVHFMG
VWDAYRWHYERFVHL
>tr|A0A422QAA0|A0A422QAA0_9TRYP Adiponectin receptor protein 1 OS=Trypanosoma conorhini OX=83891 GN=Tco025E_00843 PE=4 SV=1
MGISAAFDRNRGAEVRNTETTNKKEGVGSSTGMRKSSVSLPLYSRDDLCVPQHLKGNPYI
ITGYRACYTTRMCLRSLFALHNETLNVWSHGVGFIVFWVLTILFFSVVFFTHEDVVQCVI
YGTFCFACLLCMGCSTVYHLFLGHRDRMLLSLVEQMDYYGISVLIVASFYPPLYFGFYCE
PFSRAIYMVCIGVLGGLCLGVSALPWLRDVKFHWLRLIIYVATVFTGVVPFVHNILLKPH
NAETLQPVVGIALMFLLYGTGVLFYSLRIPERWYPGEFDLFLSSHQIWHALVFAAACVHF
FACTSLYQQWALSRGAC
>tr|A0A2U4C6N0|A0A2U4C6N0_TURTR adiponectin receptor protein 1 OS=Tursiops truncatus OX=9739 GN=ADIPOR1 PE=4 SV=1
MSSHKGPVVAQGSGAPAGNREADTVELAELGPLLEEQGKRGVASPTKAEEERARAVPQEE
EEEVRVLTLPLQAHHAMEKMEEFVYKVWEGRWRVIPYDVLPDWLQDNDYLLHGHRPPMPS
FRACFQSIFRIHTETGNIWTHLLGFVLFLFLGILTMLRPNMYFMAPLQEKVVFGMFFLGA
VLCLSFSWLFHTVYCHSEKVSRTFSKLDYSGIALLIMGSFVPWLYYSFYCSPQPRLIYLS
SVCVLGISAIIVAQWDRFATPKHRQTRAGVFLGLGLSGVVPTMHFTIAEGFVKATTVGQM
GWFFLMPDNEFCSLDAKGLQ
>tr|A0A0N1NWT9|A0A0N1NWT9_9EURO Adiponectin receptor protein 1 OS=Phialophora attae OX=1664694 GN=AB675_10242 PE=4 SV=1
MPNLSFLVTYRRPRATFNRVLNERRRSVSAHRPDVEHFQLLTWDKLPEWCRDNHFVKSGY
RNEFRSARACLKSIFSIHNETVNIWTHLVPAAGFLIGQILLQGLINHYYPDAAWLDRFVF
ACNVGAAVVTMTLSSLYHTLMCHSEPVSSLWLRIDYVGILTLILGSFFSGIYVGFYCDPI
PRGVYWSMITILSVITSTLVLHPRLQGLRYRSLRTWAFILTALSGFAPILHGLYLHGWAQ
MWIRSGMPYYFLEGLIYGLGAFFFVTRIPESLWPGKFDIFFGSHQIFHVLVVIASLAHLY
GVWNAFGWNYENQRTCPARN
>tr|A0A0J6FU54|A0A0J6FU54_COCPO Adiponectin receptor protein 1 OS=Coccidioides posadasii RMSCC 3488 OX=454284 GN=CPAG_09210 PE=4 SV=1
MERLRAEVSAVQRRQVTIQTEAESADGTVTATKVVKTTVRTVHWDDLPHWLRDNQHIHTG
YRPASESFVKSFKSLAYIHNETVNIYSHLFPALLSIPLSFTIYRAISARYETANHADVTA
FSCFFAGAAFCLGMSALYHTISNHSPLVAYIGNACDYVGIVGLITGSFIPSIYYGFYCMP
NLQLLYWSMICALGLGCAIVSTIPRFRTPAWRPFRATMFVSMGLSAVFPLVHGVAVFGFA
QMRWQIGLWWLLLQGCLYILGAAIYAMRVPERLWPGKFDILGHSHQIFHVLVVLAAYAHL
TGLLEAFDYRHSGIAPACAS
>tr|E5QZF1|E5QZF1_ARTGP Adiponectin receptor protein 1 OS=Arthroderma gypseum (strain ATCC MYA-4604 / CBS 118893) OX=535722 GN=MGYG_01205 PE=4 SV=1
MSVLQRRAVTTATAAVYRREEAETEAAQQVEVLKIVEEEVSWTATVHWDALPHWLQDNQH
IHTGYRPASSSFLRSFHSLTYVHNETVNIYTHLLPAILTIPMSFILYQALSPRYHTATPA
DIVVFSCFFAGAAFCLGMSALYHTISNHSPWVAYIGNACDYLGIIGLITGSFIPSIYYGF
YCMPQFQRLYWGMIVVLGAGCAAVATIPRFRAPALRPIRAAMFVALGLSAIFPVTHGVVV
LGFSQARQQIGLDWMITQGVLYITGAAIYAARVPECLHPGKYDIIGHSHQIFHVLVVLAA
GAHLTGLLNAFDYRHSLAIQC
>tr|A0A0J6YLK1|A0A0J6YLK1_COCIT Adiponectin receptor protein 1 OS=Coccidioides immitis RMSCC 2394 OX=404692 GN=CIRG_07494 PE=4 SV=1
MDIQMERLRAEVSAVQRRQVTIQTEAESADGTVTATKVVKTTVRTVHWDDLPHWLRDNQH
IHTGYRPASESFVKSFKSLGYIHNETVNIYSHLFPALLSIPLSFTIYRAISARYETANHA
DVAAFSCFFAGAAFCLGMSALYHTISNHSPLVAYIGNACDYVGIVGLITGSFIPSIYYGF
YCMPNLQILYWSMICALGLGCAIVSTIPRFRTPAWRPFRATMFVSMGLSAVFPLVHGVAV
FGFAQMRWQIGLWWLLLQGFLYILGAAIYAMRVPERLWPGKFDILGHSHQIFHVLVLLAA
YAHLTGLLEAFDYRHSGIAPACAG
>tr|A0A1X0P1D6|A0A1X0P1D6_9TRYP Adiponectin receptor protein 1 OS=Trypanosoma theileri OX=67003 GN=TM35_000081270 PE=4 SV=1
MMRACQTSDPAILKSKSSENRNKESHHHSCCSNTTKPIETNQGKSEQLPLYTRYESCVPE
YLKGNPYIITGYRAQYTTHMCIRSLLKLHNETFNIWTHAIGFIVFLVLSFILFITALLFT
GYFIHYIVYGVFSFGCLMCMACSTIYHLFSSHENPTFTFITQQMDYYGISILIVASFIPP
LYMGFYCDPFFQILYITAICICGSVSLTVLSWPSFSKKDDRCLRTCIYLAMAVTGVVPLV
HIFLFYPHNGETLQLLGGIILMFILYSVGVLFYALQIPERWYPGAFDIFLSSHQIWHVFV
LAAATVHFFTCSALYQQWEVSRGAC
>tr|A0A179FAN1|A0A179FAN1_PURLI Adiponectin receptor protein 1 OS=Purpureocillium lilacinum OX=33203 GN=VFPFJ_11419 PE=4 SV=1
MPEIMRHGYLIQAAIMNISLQDIGKSASTGHECGLLINDRNASYSYISSLRSVFRLHNET
GKYPPVQLRYALQFFNRLIPCLVNIWSHLFGTAYFLVGIVRFDQRYSHNSESAQSPSTYS
CDKGIVSLYCASVAVCFALSAIFHTLSDQSYALHIFSNKLDHLGIVVVMWGTGVSNMYFA
LRCESPYVKSLYVVTLTLAATLCAMVTLRSRFRLPKYRTDRLYLYSFLGAVLFLPPMWHA
WKSLGALHALNKAMGLQSFIGLASINSLGGVLYATRVPERWFPGALDLAGHSHNWMHVLT
VVGAMIRLQGLLYVYEDSFKIKVCN
>tr|A0A0J8RK15|A0A0J8RK15_COCIT Adiponectin receptor protein 1 OS=Coccidioides immitis H538.4 OX=396776 GN=CIHG_02779 PE=4 SV=1
MEGYATRKNEGGGVICATPQVTIQTEAESADGTVTATKVVKTTVRTVHWDDLPHWLRDNQ
HIHTGYRPASESFVKSFKSLGYIHNETVNIYSHLFPALLSIPLSFTIYRAISARYETANH
ADVAAFSCFFAGAAFCLGMSALYHTISNHSPLVAYIGNACDYVGIVGLITGSFIPSIYYG
FYCMPNLQILYWSMICALGLGCAIVSTIPRFRTPAWRPFRATMFVSMGLSAVFPLVHGVA
VFGFAQMRWQIGLWWLLLQGFLYILGAAIYAMRVPERLWPGKFDILGHSHQIFHVLVVLA
AYAHLTGLLEAFDYRHSGIAPACAG
>tr|A0A0D2WW72|A0A0D2WW72_CAPO3 Adiponectin receptor protein 1 OS=Capsaspora owczarzaki (strain ATCC 30864) OX=595528 GN=CAOG_006969 PE=4 SV=1
MTATTSASVTAADEVLFTASASSTADLSKTALLSDPLLSREFIVAGGRWRTVSYHELPDW
LKDNELILNHHRPQLFTFAQCIESIFRIHSETGNIWTHLVGWLAFLAVCVATFSYHLGDY
PWEDHACFAAFFVGLLVCLSMSTTFHTVCCHSVNVAAVFSRFDYAGISMLIVGSTIPFLY
YAFKCNTVVRYTYTGICVFLGTACIIISILPRFDTPRFRVHRMVTFLSFGVSGIVPGIHC
IVVSGFMFQVEAAGIGYMLLMGALYITGAVLYAARIPERFFPGKCDLIFQSHQIFHVLVL
AAASVHFYGLLRAAEYHHTHDTCVA
>tr|A0A179FB26|A0A179FB26_PURLI Adiponectin receptor protein 1 OS=Purpureocillium lilacinum OX=33203 GN=VFPBJ_11428 PE=4 SV=1
MTEILRHGYLIQAAIMNISLQDIGRSASTGHECGLLINDRNASYSYISSLRSVFRLHNET
GKYPPVQLRYALQFFNRLIPCLVNIWSHLFGTAYFLVGIVRFNQRYSHNSESAQSPSTYS
CDKGIVSLYCASVAVCFALSAIFHTLSDQSYALHIFSNKLDHLGIVVVMWGTGVSNMYFA
LRCESPYVKALYVVTLTLAATLCAMVTLRSRFRLPKYRTDRLYLYSFLGAVLFLPSMWHA
WKVLGTLHALNKAMGLRSFIGLASINSLGGVLYATRVPKRWFPGALDLAGHSHNWMHVLT
VVGAMIRLQGLLYVYEDSFKIKVCN
>tr|A0A0J6YED8|A0A0J6YED8_COCIT Adiponectin receptor protein 1 OS=Coccidioides immitis RMSCC 2394 OX=404692 GN=CIRG_05029 PE=4 SV=1
MGKAISVSSIPRCRGAAPSLWPLEAEQEPLLSPPYANKSTVPTKKGPILLSFEEAPHWLQ
DNEYILSGYRRPNQSVTDCIASLTYVHNETANIYTHMIPGLFLVVGEILLYQNFLSFYPE
ATEADRLVFASLLFAALICMSFSTGYHTLMSHSHSVSRLWLQMDYIGIMALILGNILTGT
YMVFYCVPHLIWLYWGTTLTLGSLSCMIILHPKLQGQEWRNFRTGTFACTGLSSLAPLAH
ATLMFGLSGMFEHSGLPYYLLEGLLHITGVFFYATRIPESLNPGQFDIWFSSHQIFHVLA
VLATVAQVFGVWHAFDYNYTNGLACDAS
>tr|F6NLN2|F6NLN2_DANRE Adiponectin receptor 1b OS=Danio rerio OX=7955 GN=adipor1b PE=4 SV=1
GASASPDENEDEKEEGGLRVVTLPMQAHHAMEKMEEFVHKIWEGHWRVIPYHLLPDWLKD
NDYLLHGHRPPMPSFRACFGSIFRIHTETGNIWTHLLGLILFLCLGTLTMLRPNVSFMAP
VQEKVVFGVFFLGAVLCLCFSWLFHTVYCHSEKVSRTFSKLDYSGIALLIMGSFVPWLYY
SFYCSPQPRLIYLSVVCVLGVAAIIVAQWDRFATPRHRSTRAGVFLGLGLSGLVPTMHFT
IAEGFVKATTVGQMGWFYLMGAMYISGAALYAARIPERYFPGRCDIWFQSHQIFHVLVVG
AAFVHFYGISNLQEFRYGLEGGCTDDTLL
>tr|A0A3B3SF52|A0A3B3SF52_9TELE Adiponectin receptor 1 OS=Paramormyrops kingsleyae OX=1676925 GN=ADIPOR1 (1 of many) PE=4 SV=1
MCLKLLWYTCPSTLQDTEDEEDEDSVRVITLPLQAHHAMEKMEEFVHKVWEGRWRVIPYH
LLPEWLKDNDYLLHGHRPPMPSFRACFGSIFRIHTETGNIWTHLLGLILFLCLGTLTMLR
PNMSFTAPLQEKVVFGMFFLGAVLCLSFSWLFHTVYCHSEKVSRTFSKLDYSGIALLIMG
SFVPWLYYSFYCSPQPRLIYLSVVCMLGIAAIIVAQWDRFATPRHRPTRAGVFMGLGLSG
IVPTMHFTIAEGFVKATTVGQMGWFYLMGAMYITGAGLYAARIPERFFPGKCDIWFQSHQ
IFHVLVVAAAFIHFYGISNLQEFRYGLEGGCTDDSLL
>tr|A0A0L0DU40|A0A0L0DU40_THETB Adiponectin receptor protein 1 OS=Thecamonas trahens ATCC 50062 OX=461836 GN=AMSG_10252 PE=4 SV=1
MVAGDESASGMATAGGAGAMGPTGCGVASGATVADAGGDKDSAGRTVLFDGVELGSYDES
PLWVRVNPFVISGYRLGCASMAQCMRSVWYLHNQTMNVWTHAGGTVVVAVMLALRLAAHI
RDVGPLSWLDAALVGVFIFAFASQFLLSAAYHAVMCHSADVCFRFRQWDYIGVLFHIGGL
ELVALVGLFVPPAWLGAADRGRDLVPAATLVSAENLMFVAAFGCVVTVVLVWTISMLVLQ
PHRKYRIYVGMVLLTALSWALIWRLYAVDAPVAAQAAQAMWDVQKWYAIGMVPFLYKVPE
RWIPTGLFDIWGASHQLWHIAIILGTFNELELLMTLL
>tr|A0A3P3ZJN1|A0A3P3ZJN1_LEIBR Adiponectin_receptor_protein_1 OS=Leishmania braziliensis MHOM/BR/75/M2904 OX=420245 GN=LBRM2904_35.5960 PE=4 SV=1
MDDTLTSYEARVRHRAVAQDRAAVFTTKSVEEAANKRRVATQRHRSSNPCPSSIMQRSDL
PLYDLSSIPEWLKGNPFILSYYRAGYTTKQCFKSVFALHNETLSIWTHLLGFLTVLVLSL
HILLSLGLHRTQDYLVFSVFQLGSMVMLGGSSIYHTLSAHHCEQVHNVALAIDYFGITSM
IVGSFYPPVFYLFSCLTVVRSVYLITITLLGILGLMGPFFTFFNTQQFYWPRMVLYSSLT
SIGILPTIHMFFALPTNEQTLPLYRGMFLMLAIYSVGMVIYIFQVPERWYPGQFDVWLHS
HQLWHFFVLCAAVVHYFTCIGAFQMWRVTRGVGGGCA
>tr|A0A3S5IUN1|A0A3S5IUN1_9TRYP Adiponectin receptor protein 1 OS=Trypanosoma conorhini OX=83891 GN=Tco025E_00842 PE=4 SV=1
MRQAKNGGGAAARLKAQEGDSKSTPPGQQDFALDALKRTPYNNNPELPLYTIDQAPKHLS
DNVYILTGYRVGYTARMCVRSILALHNETFNIWTHLIGFVAFIFVIAWFFVIVLIPSSHQ
QHADERTLATSHTESKGLTFFLFAAYSFGCLMCMLCSCLFHTLLAHKSSTVYSWAHALDY
FGITFLVVGSFLPFCYFAFTCEPLWRLTYLSMISTLGIIGLLGPFFRQWTQQQYANCRTL
FYVCMVSSGLFPITHLYLLLPGSVSSSFVEGLLLMMALYGVGVFVYAFQIPEVFFPGKFD
VYLSSHQIWHVFVLAAAFVHFFNSASMYINFRRMTLSC
>tr|A0A0J6FMJ3|A0A0J6FMJ3_COCPO Adiponectin receptor protein 1 OS=Coccidioides posadasii RMSCC 3488 OX=454284 GN=CPAG_06971 PE=4 SV=1
MGKAISVSSIPRCRDAAPSLWPLEAEQEPLLSPPYANKSTVPTKKGPILLSFEEAPHWLQ
DNEYILSGYRRPNQSVTDCIASLTYVHNETANIYTHMIPGLFLVVGEILLYQNFLSFYPE
ATEADRLVFASLLFAALICMSFSTAYHTLMSHSHSVSRLWLQMDYLGIMALILGNILTGT
YMVFYCIPHLIWLYWGTLINYLVLIEQTLTLGSLSCMIILHPKLQGQEWRNFRTGTFACT
GLSSLAPLAHATLMFGLSGMFEHSGLPYYLLEGLLHITGVFFYASRIPESLNPGQFDIWF
SSHQIFHVLAVLATVAQVFGVWHAFDYNYTNGLACDAS
>tr|A0A3R7L1Y6|A0A3R7L1Y6_TRYRA Adiponectin receptor protein 1 OS=Trypanosoma rangeli OX=5698 GN=TraAM80_04285 PE=4 SV=1
MPQAKNGSGGDAAAQLQTHKGDDNSTSSGPQDSSPDAMKIAPYNDDPDLPLYTIDQAPKH
LSDNIYILTGYRVGYTARMCARSILALHNETFNIWTHLIGFVVFLFVIGWFFVLVLIPSS
HQQQNEDALVASHTESKGVTLFLFAAYSFGCLMCMLCSSLFHTLLSHKSATVYSWVHALD
YFGITFLVVGSFLPFCYFSFACEPLWRWAYLSMISSLGAIGLLGPFFRQWTQQQYANSRT
LFYVCMVSSGLFPITHIYFLLPGTISSSFVKGLLLMMTLYGVGVFVYAFRIPEFFFPGKF
DLYLSSHQIWHVLVLAAAFVHFFNSASMYVNFRRMELSC
>tr|A0A3B1JUU1|A0A3B1JUU1_ASTMX Adiponectin receptor 1a OS=Astyanax mexicanus OX=7994 PE=4 SV=1
MSGRNGSASDADCRVSDKCHVPADMELMELGPLLEEPGASAANTQQGASSDAVEEDDDDE
VGEVLTLPLQAHHAMEKMEEFVHKVWEGRWRVIPFHVLPEWLKDNDYLLHGHRPPMPSFR
ACFGSIFRIHTETGNIWTHLLGLILFLFLGTLTMLRPNMYFMAPLQEKVVFGMFFLGAVL
CLSFSWLFHTVYCHSEKVSRTFSKYAPHRRLVLSDITLWSDVARERHLPTQREQVFMGLG
LSGIVPTMHFTIEEGFVKATTVGQMGWFYLMGAMYITGAGLYAARIPERFFPGKCDIWFH
SHQIFHVLVVAAAFIHFYGVSNLQEFRYGLEGGCTDDTLL
>tr|A0A0B2R797|A0A0B2R797_GLYSO Adiponectin receptor protein 1 OS=Glycine soja OX=3848 GN=D0Y65_004585 PE=4 SV=1
MISLRRSVNKIPAKSKRFKCRLVKFEELPEYLKDSEFILDYYRSEWPVKEALWSIFAWHN
ETLNIWTHIGGFLIFAVLAAMSTTSELWNLLRSSTALGLSTTTAAEMNGSNSDAFPDLHF
RHVLDPSILGEMKGSGVETVPRWPWFVFLAGGMGCLACSSLSHLLACHSKGFNLFFWRLD
YAGISLMIVSSFFAPIYYAFFCNPNARLFYLASISVLGVLAIITLLAPSLSTPRFRPLRA
SLFLSMGFSGIIPAAHAVALYWGQPHIFVALGYELVMAILYATGAGFYVARVPERWKPGA
FDIAGHSHQIFHVFVVLGALAHSVATLVILDFRLGSPTCAN
>tr|A0A3B1IUL2|A0A3B1IUL2_ASTMX Adiponectin receptor 1a OS=Astyanax mexicanus OX=7994 PE=4 SV=1
GSLLMSGRNGSASDADCRVSDKCHVPADMELMELGPLLEEPGASAANTQGASSDAVEEDD
DDEVGEVLTLPLQAHHAMEKMEEFVHKVWEGRWRVIPFHVLPEWLKDNDYLLHGHRPPMP
SFRACFGSIFRIHTETGNIWTHLLGLILFLFLGTLTMLRPNMYFMAPLQEKVVFGMFFLG
AVLCLSFSWLFHTVYCHSEKVSRTFSKYYMPLTGCFFFLLCYTYICRLSNKLISKRYGVF
MGLGLSGIVPTMHFTIEEGFVKATTVGQMGWFYLMGAMYITGAGLYAARIPERFFPGKCD
IWFHSHQIFHVLVVAAAFIHFYGVSNLQEFRYGLEGGCTDDTLL
>tr|A0A3B3SCN0|A0A3B3SCN0_9TELE Adiponectin receptor 1 OS=Paramormyrops kingsleyae OX=1676925 GN=ADIPOR1 (1 of many) PE=4 SV=1
MYLWWTSLGKSPGSTFNPRGPSTLQDTEDEEDEDSVRVITLPLQAHHAMEKMEEFVHKVW
EGRWRVIPYHLLPEWLKDNDYLLHGHRPPMPSFRACFGSIFRIHTETGNIWTHLLGLILF
LCLGTLTMLRPNMSFTAPLQEKVVFGMFFLGAVLCLSFSWLFHTVYCHSEKVSRTFSKLD
YSGIALLIMGSFVPWLYYSFYCSPQPRLIYLSVVCMLGIAAIIVAQWDRFATPRHRPTRA
GVFMGLGLSGIVPTMHFTIAEGFVKATTVGQMGWFYLMGAMYITGAGLYAARIPERFFPG
KCDIWFQSHQIFHVLVVAAAFIHFYGISNLQEFRYGLEGGCTDDSLL
>tr|A0A3B1K050|A0A3B1K050_ASTMX Adiponectin receptor 1a OS=Astyanax mexicanus OX=7994 PE=4 SV=1
MSGRNGSASDADCRVSDKCHVPADMELMELGPLLEEPGASQGASSDAVEEDDDDEVGEVL
TLPLQAHHAMEKMEEFVHKVWEGRWRVIPFHVLPEWLKDNDYLLHGHRPPMPSFRACFGS
IFRIHTETGNIWTHLLGLILFLFLGTLTMLRPNMYFMAPLQEKVVFGMFFLGAVLCLSFS
WLFHTVYCHSEKVSRTFSKYAADVGMHIPAVLAYKHKNLVSYNYLHINYNSPEKRLLWSE
TLFLFMGLGLSGIVPTMHFTIEEGFVKATTVGQMGWFYLMGAMYITGAGLYAARIPERFF
PGKCDIWFHSHQIFHVLVVAAAFIHFYGVSNLQEFRYGLEGGCTDDTLL
>tr|A0A1X0P1Q2|A0A1X0P1Q2_9TRYP Adiponectin receptor protein 1 OS=Trypanosoma theileri OX=67003 GN=TM35_000081280 PE=4 SV=1
MMDLNHTKCGNGVSTTLTKSTHSNPNEPVQQEQRELEEKKNLSSRGVKPTPYNDNPDLPL
YMIDQVPKHLADNKYIISGYRFDYTTRMCFRSIFSLHNETFNIWTHLVGYMAFLVVITIF
FAVVLIPSLREEQRETMRSTEEVSGINWVTIFILGAFSFGCLMCMLCSTLFHTLIPHESM
VLYAWAHSLDYFGITFLVVGSFLPFCYFSFACEPFWRWTYLTMILSFGVIGVLGPFFRQW
TQQQHAKRKVLFYVCMVGSGLFPIIHMYVLLPGNVASSFVEGLLLMMTLYGVGVVVYVFQ
IPEFFFPGHFDIFLSSHQIWHVFVLAAAFVHFFNCASMYINFQRMDLSC
>tr|A0A397ULM6|A0A397ULM6_9GLOM Adiponectin receptor protein 1 OS=Gigaspora rosea OX=44941 GN=C2G38_2006388 PE=4 SV=1
MASHKKITNPERSLSESAVIETRILIISNNINSSSNAKLEKNRNNNDNDLDDSKVANEVA
IYGSLCNFGDLPNWCQDNSDIVSGYRKPTFSYLKCAYSLFYIHNESINIWSHLLGTIIFV
CLTFITHFYVLSSQSTITWQDSFVLYMFLAGAMVCLGLSSVFHVLCCHSEKVCANWNRCD
YIGIVFLITGSFYPVIYYGFFCNEYLKIIYLSFITILGIATTFLAVSPKFRHPQFRWFRT
SLFLSLGLSAVIPLTHAVILYGIELCFFVISLKWLLLTGILYIIGALIYGARIPERWYPG
KFDICGSSHQIFHLFVVAAALVHYHGVVQSMIYWHKENYECTLDIESMKFK
>tr|A0A3Q0H516|A0A3Q0H516_ALLSI adiponectin receptor protein 1 isoform X4 OS=Alligator sinensis OX=38654 GN=ADIPOR1 PE=4 SV=1
MPWKRWKSLYIRRTPWIWVAVKSTAWTATLAQAGGLNQELSTVWEGRWRVIPYDVLPDWL
KDNDYLLHGHRPPMPSFRACFKSIFRIHTETGNIWTHLLGFVLFLFLGILTMLRPNMYFM
APLQEKVVFGMFFLGAVLCLSFSWLFHTVYCHSEKVSRTFSKLDYSGIALLIMGSFVPWL
YYSFYCSPQPRLIYLSIVCVLGISAIIVAQWDRFATPKHRQTRAGCLLRPNPEGCCLGVQ
HCGKRVFLGLGLSGVVPTMHFTIAEGFVKATTVGQMGWFFLMAVMYITGAGLYAARIPER
FFPGKFDIWFQSHQIFHVLVVAAAFVHFYGVSNLQEFRYGLEGGCTDDSLL
>tr|H9NA74|H9NA74_DRONO Adiponectin receptor 1 OS=Dromaius novaehollandiae OX=8790 PE=2 SV=1
MASRKAAAAGQGNDQRLEVVPSLRSGLESLCVHPGREGEREALLLVLPGAFALTPCTLSL
LFWVWEGRWRVIPYDVLPDWLKDNDYLLHGHRPPMPSFRACFKSIFRIHTETGNIWTHLL
GFVLFLCLGILTMLRPNMYFMAPLQEKVVFGMFFLGAVLCLSFSWLFHTVYCHSEKVSRT
FSKLDYSGIALLIMGSFVPWLYYSFYCSPQPRLIYLSIVCVLGISAIIVAQWDRFATPKH
RQTRAGVFLGLGLSGVVPTMHFTIAEGFVKATTVGQMGWFFLMAVMYITGAGLYAARIPE
RFFPGKFDIWFQSHQIFHVLVVAAAFVHFYGVSNLQEFRYGLEGGCTDDSLL
>tr|G1N1B2|G1N1B2_MELGA Adiponectin receptor 1 OS=Meleagris gallopavo OX=9103 GN=ADIPOR1 PE=4 SV=2
SHPNPGELGPVLEDNISVKGWLATVRAEDPPCPVAREEEEEVVRVLTLPLQAHHAMEKME
EFVYKVWEGRWRVIPYDVLPDWLKDNDYLLHGHRPPMPSFRACFKSIFRIHTETGNIWTH
LLGFVLFLCLGILTMLRPNMYFMAPLQEKVVFGMFFLGAVLCLSFSWLFHTVYCHSEKVS
RTFSKLDYSGIALLIMGSFVPWLYYSFYCSPQPRLIYLSIVCVLGISAIIVAQWDRFATP
KHRQTRAGVFLGLGLSGVVPTMHFTIAEGFVKATTVGQMGWFFLMAVMYITGAGLYAARI
PERFFPGKFDIWFQSHQIFHVLVVAAAFVHFYGVSNLQEFRYGLEGGCTDDSLL
>tr|A0A3Q0H9L6|A0A3Q0H9L6_ALLSI adiponectin receptor protein 1 isoform X3 OS=Alligator sinensis OX=38654 GN=ADIPOR1 PE=4 SV=1
MSSRKASATNQGNGLSNGNRERGHLELAELGPLLEEKGDQGPSSSANADDPPCTVTQEEE
EEEVRVLTLPLQAHHAMEKMEEFVYKVWEGRWRVIPYDVLPDWLKDNDYLLHGHRPPMPS
FRACFKSIFRIHTETGNIWTHLLGFVLFLFLGILTMLRPNMYFMAPLQEKVVFGMFFLGA
VLCLSFSWLFHTVYCHSEKVSRTFSKLDYSGIALLIMGSFVPWLYYSFYCSPQPRLIYLS
IVCVLGISAIIVAQWDRFATPKHRQTRAGCLLRPNPEGCCLGVQHCGKRVFLGLGLSGVV
PTMHFTIAEGFVKATTVGQMGWFFLMAVMYITGAGLYAARIPERFFPGKFDIWEV
>tr|U3JIA5|U3JIA5_FICAL Adiponectin receptor 1 OS=Ficedula albicollis OX=59894 GN=ADIPOR1 PE=4 SV=1
RERAHLELAELGPLLEEKGDQGSAGAASAEDPPCPAAREEEEEVVRVLTLPLQAHHAMEK
MEEFVYKVWEGRWRVIPYDVLPDWLKDNDYLLHGHRPPMPSFRACFRSIFRIHTETGNIW
THLLGFVLFLCLGILTMLRPNMYFMAPLQEKVVFGMFFLGAVLCLSFSWLFHTVYCHSEK
VSRTFSKLDYSGIALLIMGSFVPWLYYSFYCSPQPRLIYLSIVCVLGISAIIVAQWDRFA
TPKHRQTRAGVFLGLGLSGVVPTMHFTIAEGFVKATTVGQMGWFFLMAVMYITGAGLYAA
RIPERFFPGKFDIWFQSHQIFHVLVVAAAFVHFYGVSNLQEFRYGLEGGCTDDSLL
>tr|G0U7L7|G0U7L7_TRYVY Adiponectin receptor protein 1 OS=Trypanosoma vivax (strain Y486) OX=1055687 GN=TVY486_1009200 PE=4 SV=1
MMAGHAIKKSTRRRTTTAPLHNDVSKATIADRANKKRRNSSQRKHGPSPYNNDPNLPLYR
HTQVPDHLVDNRNIFTGYRMNYTTRMCISSMFALHNETFNIWTHLVGFFIFIVVIFIFFY
MVFFPALFTQIADSDEDGNATTLQSGTSEFITERWLLSFLFGSYSLSCLACMLFSFTFHT
IMPHHNHRIYSWAHAMDYMGITCLIVGSFLPMCFLCFGCHPHLRWVYLTMISVFGIGGIV
GPFFRYWVHPNFARKKIIFYVCMVSSGLIPIAHMHILLPGHVSAPYVDRLMTMMLLYGVG
VVVYAFQLPESLCPGRFDIYFSSHQIWHVFVLAAALVHFFNCTSMFINLRAMPTIC
>tr|A0A3Q2T044|A0A3Q2T044_FUNHE Adiponectin receptor 1a OS=Fundulus heteroclitus OX=8078 PE=4 SV=1
MQMMCCQANLQLVQVLALEKMGGGKKSDPEKYPGSRESFLQRKPASTHSGSVIARRVLYA
HAAIVPTLQVWEGRWRVIPFHVLPDWLKDNDYLLHGHRPPMPSFRACFGSIFRIHTETGN
IWTHLLGLILFVCLGTLTMLRPNMYFMAPLQEKVVFGMFFLGAVLCLSFSWLFHTVYCHS
EKVSRTFSKLDYSGIALLIMGSFVPWLYYSFYCSPQPRLIYLTIVCVLGIAAIIVAQWDR
FATPRHRPTRAGVFMGLGLSGIVPTMHFTIEEGFVKATTVGQMGWFYLMGAMYITGAGLY
AARIPERFFPGKCDIWFHSHQIFHVLVVAAAFIHFYGVSNLQEFRYGLEGGCTDDSLL
>tr|A0A3B3TBX3|A0A3B3TBX3_9TELE Adiponectin receptor 1a OS=Paramormyrops kingsleyae OX=1676925 PE=4 SV=1
MSVRNGSASNVDCPISKERCIQDDLELTELGPLLEGPGQPAAPKRVASAGPMVLDEEEEE
DEGARVMTLPLQAHHAMEKMEEFVYKVWEGRWRVIPYHVLPEWLKDNDYLLHGHRPPMPS
FRACFGSIFRIHTETGNIWTHLLGERGDRGMVVGIFHVFSMTGKLVDYFPGGRWTLFTLC
CYISLVMLLALCFPRLDYSGIALLIMGSFVPWLYYSFYCSPQPRLIYLSIVCVLGIAAII
VAQWDRFSTPRHRPTRAGVFMGLGLSGIVPTMHFTVAEGFVKATTVGQMGWFYLMGALYI
TGAGLYAARIPERYFPGKCDIWFQSHQIFHVLVVAAAFIHFYGVSNLQEFRYGLEGGCTD
DTLL
>tr|A0A5A9NVX5|A0A5A9NVX5_9TELE Adiponectin receptor protein 1 OS=Triplophysa tibetana OX=1572043 GN=E1301_Tti009937 PE=4 SV=1
MTTCFTSDAEWPTSDDERNMEDMEVTELGPLLTTPKDSTESKGASACPDEDEEEGVMLVT
LPMQAHHAIEKMEEFVHKVWEGRWRVIPYHLLPDWLKDNDYLLHGHRPPMPSFRACFGSI
FRIHTETGNIWTHMLGLIFFLGLGTMTMLRPNVSFMAPMQEKVVFGVYFLGAVLCLFFSW
LFHTVYCHSEKVSRTFSKLDYSGIALLIMGSFVPWLYYSFYCSPLPRLIYLTAVCVLGVA
AIVVAQWDRFATPRHRSTRAAVFLSLGLSGLIPTMHFAIVEGFVKAATVGQMGWLYLMAT
MYISGAGLYAARIPERYFPGRCDIWFQSHQIFHVLVVGAAFVHFYGISNLQEFRYGLEGG
CTDDSML
>tr|H2UCK4|H2UCK4_TAKRU Adiponectin receptor 1a OS=Takifugu rubripes OX=31033 GN=adipor1 PE=4 SV=2
MSARNGSASDADCQISEDIPVPDVELMELGPLLEEGGGRPEGALMLSDEEEEDDEVGEVL
TLPLQAHRAMEKMEEFVHKVWEGHWRVIPFHVLPEWLKDNDYLLHGHRPPMPSFRACFGS
IFRIHTETGNIWTHLLGLILFLCLGTLTMLRPNMYFMAPLQEKVVFGMFFLGAVLCLSFS
WLFHTVYCHSEKVSRTFSKLDYSGIALLIMGSFVPWLYYSFYCSPQPRLIYLSIVCVLGI
AAIVVAQWDRFSTPRHRPTRAGVFMGLGLSGIVPTMHFTIEEGFVKATTVGQMGWFYLMG
AMYITGAGLYAARIPERYFPGKCDIWFHSHQIFHVLVVAAAFIHFYGVSNLQEFRYGLEG
GCTDDSLL
>tr|A0A5C6N3K5|A0A5C6N3K5_9TELE Adiponectin receptor protein 1 OS=Takifugu flavidus OX=433684 GN=D4764_04G0004730 PE=4 SV=1
MSARNGSASDADCQISEDIPVPDVELMELGPLLEEGGGRPEGALMLSDEEEEDDEVGEVL
TLPLQAHRAMEKMEEFVHKVWEGHWRVIPFHVLPEWLKDNDYLLHGHRPPMPSFRACFGS
IFRIHTETGNIWTHLLGLILFLCLGTLTMLRPNMYFMAPLQEKVVFGMFFLGAVLCLSFS
WLFHTVYCHSEKVSRTFSKLDYSGIALLIMGSFVPWLYYSFYCSPQPRLIYLSIVCVLGI
AAIVVAQWDRFSTPRHRPTRAGVFMGLGLSGIVPTMHFTIEEGFVKATTVGQMGWFYLMG
AMYITGAGLYAARIPERFFPGKCDIWFHSHQIFHVLVVAAAFIHFYGVSNLQEFRYGLEG
GCTDDSLL
>tr|A0A2I3HSK7|A0A2I3HSK7_NOMLE Adiponectin receptor 1 OS=Nomascus leucogenys OX=61853 GN=ADIPOR1 PE=4 SV=1
MSSHKGSVVAQGNGAPASNREADTVELAELGPLLEEKGKRVIANPPKAEEEQTCPVPQEE
EEEVRVLTLPLYYLVPYPEKVWEGRWRVIPYDVLPDWLKDNDYLLHGHRPPMPSFRACFK
SIFRIHTETGNIWTHLLGFVLFLFLGILTMLRPNMYFMAPLQEKVVFGMFFLGAVLCLSF
SWLFHTVYCHSEKVSRTFSKLDYSGIALLIMGSFVPWLYYSFYCSPQPRLIYLSIVCVLG
ISAIIVAQWDRFATPKHRQTRAGVFLGLGLSGVVPTMHFTIAEGFVKATTVGQMGWFFLM
AVMYITGAGLYAARIPERFFPGKFDIWFQSHQIFHVLVVAAAFVHFYGVSNLQEFRYGLE
GGCTDDTLL
>tr|A0A3Q3VQA4|A0A3Q3VQA4_MOLML Adiponectin receptor 1a OS=Mola mola OX=94237 PE=4 SV=1
QSSGSLPMSARNGSASDADCRISEDCHVPDVELMELGPLLEEGGGRQAASKEDDDEVGDV
LTLPLQAHHAMEKMEEFVHKVWEGRWRVIPFHVLPEWLKDNDYLLHGHRPPMPSFRACFG
SIFRIHTETGNIWTHLLGLILFICLGTLTMLRPNIYFMAPLQEKVVFGMFFLGAVLCLSF
SWLFHTVYCHSEKVSRTFSKLDYSGIALLIMGSFVPWLYYSFYCSPQPRLIYLTIVCVLG
IAAIVVAQWDRFSTPRHRPTRAGVFMGLGLSGIVPTMHFTIEEGFVKATTVGQMGWFYLM
GAMYITGAGLYAARIPERYFPGKCDIWFHSHQIFHVLVVAAAFIHFYGVSNLQEFRYGLE
GGCTDDSLL
>tr|A0A3B4B7D6|A0A3B4B7D6_9GOBI Adiponectin receptor 1a OS=Periophthalmus magnuspinnatus OX=409849 PE=4 SV=1
MSGRNGSASDADCQICEDRDQLMELGPLLEEGGAKGGATEVQDTGILIYLFDDDDEVGEV
LTLPVQAHHAMEKMEEFVHKVWEGRWRVIPFHVLPEWLKDNDYLLHGHRPPMPSFRACFG
SIFRIHTETGNIWTHLLGLILFLCLGTLTMLRPNMYFMAPLQEKVVFGMFFLGAVLCLSF
SWLFHTVYCHSEKVSRTFSKLDYSGIALLIMGSFVPWLYYSFYCSPQPRLIYLSVVCVLG
IAAIVVAQWDRFSTPRHRPTRAGVFMGLGLSGIVPTMHFTIEEGFVKATTVGQMGWFYLM
GAMYITGAGLYAARIPERFFPGKCDIWFHSHQIFHVLVVAAAFIHFYGVSNLQEFRYGLE
GGCTDDTLL
>tr|A0A3P9PGE1|A0A3P9PGE1_POERE Adiponectin receptor 1a OS=Poecilia reticulata OX=8081 PE=4 SV=1
MSVRNGSASDADCRISEDCSVPDVELMELGPLLEEGGGREKFAFSAMLADEEEEDDEVGE
VLTLPLQAHHAMEKMEEFVHKVWEGRWRVIPFHVLPDWLKDNDYLLHGHRPPMPSFRACF
GSIFRIHTETGNIWTHLLGWILFVCLGTLTMLRPNMYFMAPLQEKVVFGMFFLGAVLCLS
FSWLFHTVYCHSEKVSRTFSKLDYSGIALLIMGSFVPWLYYSFYCSPQPRLIYLTIVCVL
GIAAIIVAQWDRFATPRHRPTRAGVFMGLGLSGIVPTMHFTIEEGFVKATTVGQMGWFYL
MGAMYITGAGLYAARIPERFFPGKCDIWFHSHQIFHVLVVAAAFIHFYGVSNLQEFRYGL
EGGCTDDSLL
>tr|H2MIS6|H2MIS6_ORYLA Adiponectin receptor 1a OS=Oryzias latipes OX=8090 GN=adipor1 PE=4 SV=2
MSVRNGSAGDADCQISEDGHVPDVELMELGPLLEEGGGQQVASDGIHSEGAAMLTDEDEE
EVLTLPLQAHHAMEKMEEFVHKVWEGRWRVIPFHVLPEWLKDNDYLLHGHRPPMPSFRAC
FGSIFRIHTETGNIWTHLLGLILFVCLGTLTMLRPNIYFMAPLQEKVVFGMFFLGAVLCL
SFSWLFHTVYCHSEKVSRTFSKLDYSGIALLIMGSFVPWLYYSFYCSPQPRLIYLTIVCV
LGIAAIIVAQWDRFSTPRHRPTRAGVFMGLGLSGIVPTMHFTIEEGFVKATTVGQMGWFY
LMGAMYITGAGLYAARIPERFFPGKCDIWFHSHQIFHVLVVAAAFVHFYGVSNLQEFRYG
LEGGCTDDTLL
>tr|C0H9Y6|C0H9Y6_SALSA Adiponectin receptor protein 1 OS=Salmo salar OX=8030 GN=ADR1 PE=2 SV=1
MSGRNGSASDADCRISEDCRVPDVELMELGPLLEETGRQTAGKGMMSEGASVLPDDEEVE
EVLTLPLQAHHAMEKMEEFVHRVWKGSWRVIPFHVLPEWLKDNDYLLHGHRPPMPSFRAC
FGSIFRIHTETGNIWTHLLGLILFIGLGTYTILRPNMYFMAPLQEKVVFGMFFLGAVLCL
SFSWLFHTVYCHSEKVSRTFSKLDYSGIALLIMGSFVPWLYYSFYCSPQPRLIYLTIVCV
LGIAAIIVAQWERFSTPAHRPTRAGVFMGLGLSGIVPTVHFTIEEGFVKATTVGQMGWFY
LMGAMYITGAGLYAARIPERYFPGKCDIWFHSHQIFHVLVVAAAFIHFYGVSNLQEFRYG
LEGGCTDDTLL
>tr|A0A3N0XFF9|A0A3N0XFF9_ANAGA Adiponectin receptor protein 1 OS=Anabarilius grahami OX=495550 GN=DPX16_12240 PE=4 SV=1
MSGQIRSASHADCRVTEECHVPAEVELMELGPLLEENGPKGAKGGASVLADDEEEDEEVG
EVLTLPLQAHHAMEKMEEFVHKVWEGRWRVIPFHVLPEWLKDNDYLLHGHRPPMPSFRAC
FGSIFRIHTETGNIWTHLLGLILFLCLGTLTMLRPNMYFMAPLQEKVVFGMFFLGAVLCL
SFSWLFHTVYCHSEKVSRTFSKLDYSGIALLIMGSFVPWLYYSFYCSPQPRLIYLTIVCV
LGIAAIVVAQWDRFSTPRHRPTRAGVFMGLGLSGIVPTMHFTIEEGFVKATTVGQMGWFY
LMGAMYITGAGLYAARIPERYFPGKCDIWFHSHQIFHVLVVAAAFIHFYGVSNLQEFRYG
LEGGCTDDTLL
>tr|B5X2L2|B5X2L2_SALSA Adiponectin receptor protein 1 OS=Salmo salar OX=8030 GN=ADR1 PE=2 SV=1
MSGRNGSASDADCRISEDCRVPDVELMELGPLLEETGRQTAGKGMMSEGASVLPDDEEVE
EVLTLPLQAHHAMEKMEEFVHKVWKGSWRVIPFHVLPEWLKDNDYLLHGHRPPMPSFRAC
FGSIFRIHTETGNIWTHLLGLILFIGLGTYTILRPNMYFMAPLQEKVVFGMFFLGAVLCL
SFSWLFHTVYCHSEKVSRTFSKLDYSGIALLIMGSFVPWLYYSFYCSPQPRLIYLTIVCV
LGIAAIIVAQWERFSTPAHRPTRAGVFMGLGLSGIVPTVHFTIEEGFVKATTVGQMGWFY
LMGAMYITGAGLYAARIPERYFPGKCDIWFHSHQIFHVLVVAAAFIHFYGVSNLQEFRYG
LEGGCTDDTLL
>tr|S4RBG2|S4RBG2_PETMA Adiponectin receptor 1b OS=Petromyzon marinus OX=7757 PE=4 SV=1
MASSRAGCTKRHDVGTDKPDDVGLAELGPLLVTTGQATCSVREVDQVHADRERDEDGPEP
LRVITLPLQAHHAMEKMEEFVCKVWQGRWRVIPHDVLPSWLQDNEFLLQGHRPPMPSFRA
CFRSIFRLHTETGNIWTHLIGFFLFVVLAVIYLFRPNMSFVAPLQEKVVFGVFFMGAILC
LCFSWLFHTVYCHSEKVSRTFSKLDYSGIALLIMGSFVPWLYYSFYCNPQPRLIYLVTIC
VLGIAAIVVSQWERFSTPQYRVLRAAVFLSLGFSGIVPTVHFMVVEGFMRATTAGQTGWL
FLMGLLYSMGAALYAARIPERFFPGMCDIWFHSHQIFHVLVVAAACVHFHGVSKLQEFRY
SVGGGCTSDTLL
>tr|A0A4W5KJQ8|A0A4W5KJQ8_9TELE Adiponectin receptor 1a OS=Hucho hucho OX=62062 PE=4 SV=1
MSGRNGSASDADCRISEDCRVPDVELMELGPLLEETGRQTAGKGMMSEGASVLPDEDDEE
VEEVLTLPLQAHHAMEKMEEFVHKVWKGSWRVIPFHVLPEWLKDNDYLLHGHRPPMPSFR
ACFGSIFRIHTETGNIWTHLLGLILFIGLGTYTILRPNMYFMAPLQEKVVFGMFFLGAVL
CLSFSWLFHTVYCHSEKVSRTFSKLDYSGIALLIMGSFVPWLYYSFYCSPQPRLIYLTIV
CVLGIAAIIVAQWERFSTPAHRPTRAGVFMGLGLSGIVPTVHFTIEEGFVKATTVGQMGW
FYLMGAMYITGAGLYAARIPERYFPGKCDIWFHSHQIFHVLVVAAAFIHFYGVSNLQEFR
YGLEGGCTDDTLL
>tr|A0A1B0UDU9|A0A1B0UDU9_CTEID Adiponectin receptor 1-B OS=Ctenopharyngodon idella OX=7959 PE=2 SV=1
MTTCHHGDCGSNSDAERRTSDDENMETAELTELGPLLTTPASAEKSRGASAFPDEDEEEE
GLRVVTLPMQAHHAMEKMEEFVHKVWEGRWRVIPYNLLPDWLKDNDYLLQGHRPPMPSFR
ACFGSIFRIHTETGNIWTHLLGLILFLCLGTLTMLRPNVSFMAPVQEKVVLGMFFLGAVL
CLCFSWLFHTVYCHSEKVSRTFSKLDYSGIALLIMGSFVPWLYYSFYCSPQPRLIYLSVV
CVLGVAAIIVAQVDRFATPRHRSTRAGVFLGLGLSGLIPTMHFTITEGFVKATTVGQMGW
FYLMGAMYVSGAGLYAARIPERYFPGRCDIWFQSHQIFHVLVVGAAFVHFYGISNLQEFR
YGLEGGCTDDTLL
>tr|L9JAT8|L9JAT8_TUPCH Adiponectin receptor protein 1 OS=Tupaia chinensis OX=246437 GN=TREES_T100003392 PE=4 SV=1
MSSHKGSVVAQGNGAPASNRETDTVELAELGPLLEEKGKRVIASPTKAEEEQTCPVPQEE
EEEVRVLTLPLQAHHAMEKMEEFVYKVWEGRWRVIPYDVLPDWLKDNDYLLHGHRPPMPS
FRACFKSIFRIHTETGNIWTHLLGFVLFLFLGILTMLRPNMYFMAPLQEKVVFGMFFLGA
VLCLSFSWLFHTVYCHSEKVSRTFSKLDYSGIALLIMGSFVPWLYYSFYCSPQPRLIYLS
IVCVLGISAIIVAQWDRFATPKHRQTRAGVFLGLGLSGVVPTMHFTIAEGFVKATTVGQM
GWFFLMAVMYITGAGLYAARIPERFFPGKFDIWSHQIFHVLVVAAAFVHFYGVSNLQEFR
YGLEGGCTDDSLL
>tr|S7NFR2|S7NFR2_MYOBR Adiponectin receptor protein 1 OS=Myotis brandtii OX=109478 GN=D623_10012253 PE=4 SV=1
MNIDLKILNKILANLIQQYIKKIAEEEQACPVPQEEEEEVRVLTLPLKAHHAMEKMEEFV
YKVWEGCWRVIPYDVLPDWLKDNDYLLHGHRPPMPSFRACFRGIFRIHTENGNIWTHLLG
FVLFLFLGILTMLRPNMYFMAPLQEKVVFGMFFLGAVLCLRLSWLFHTVYCHSEKVSRTF
SKPDYSGIALLIMGSFVPWLYYSFYCSPQPRLIDLSIICVLGISAISVAQWDRFATPKHR
QTREGVFLGLGLSGVVPTMHFTIAEGFVKATTVGQMGWFFFMAVMYITGLASMLLEFLSA
SVLGSLTYGPSRIRFFMSWWWQQPSSTSMGSPTFRNSATAWKAAVPMTLFSESPTRGWRG
TSQVLSKITSLLK
>tr|A0A3Q0QVG2|A0A3Q0QVG2_AMPCI Adiponectin receptor 1a OS=Amphilophus citrinellus OX=61819 PE=4 SV=1
SSGSLPMSGRNGSASDADCRISEDCQVPDVELMELGPLLEEGGARQAGAAMLADEEEEDD
EVGEVLTLPLQAHHAMEKMEEFVHKVWEGRWRVIPFHVLPEWLKDNDYLLHGHRPPMPSF
RACFGSIFRIHTETGNIWTHLLGLILFLCLGTLTMLRPNMYFMAPLQEKVVFGMFFLGAV
LCLSFSWLFHTVYCHSEKVSRTFSKLDYSGIALLIMGSFVPWLYYSFYCSPQPRLIYLTI
VCILGIAAIIVAQWDRFSTPRHRPTRAGVFMGLGLSGIVPTMHFTIEEGFVKATTVGQMG
WFYLMGAMYITGAGLYAARIPERYFPGKCDIWFHSHQIFHVLVVAAAFIHFYGVSNLQEF
RYGLEGGCTDDSLL
>tr|Q6P746|Q6P746_RAT Adiponectin receptor 1 OS=Rattus norvegicus OX=10116 GN=Adipor1 PE=2 SV=1
MSSHKGSAVAQGNGAPSSNREADTVELAELGPLLEEKGKRAATSPAKAEEEQACPVPQEE
EEEVRVLTLPLQAHHAMEKMEEFVYKVWEGRWRVIPYDVLPDWLKDNDYLLHGHRPPMPS
FRACFKSIFRIHTETGNIWTHLLGFVLFLFLGILTMLRPNMYFMAPLQEKVVFGMFFLGA
VLCLSFSWLFHTVYCHSEKVSRTFSKLDYSGIALLIMGSFVPWLYYSFYCSPQPRLIYLS
IVCVLGISAIIVAQWDRFATPKHRQTRAGVFLGLGLSGVVPTMHFTIAEGFVKATTVGQM
GWFFLMAVMYITGAGLYAARIPERFFPGKFDIWFQSHQIFHVLVVAAAFVHFYGVSNLQE
FRYGLEGGCTDDSLL
>tr|Q3T0U4|Q3T0U4_BOVIN Adiponectin receptor 1 OS=Bos taurus OX=9913 GN=ADIPOR1 PE=2 SV=1
MSSHKGPAVAQGNGAPASNRAADTVELAELGPLLEEKGKRAVTSPTKAEEEQACPGPQEE
EEEVRVLTLPLQAHHAMEKMEEFVYKVWEGRWRVIPYDVLPDWLKDNDYLLHGHRPPMPS
FRACFRSIFRIHTETGNIWTHLLGFVLFLFLGILTMLRPNMYFMAPLQEKVVFGMFFLGA
VLCLSFSWLFHTVYCHSEKVSRTFSKLDYSGIALLIMGSFVPWLYYSFYCSPQPRLIYLS
IVCVLGISAIIVAQWDRFATPKHRQTRAGVFLGLGLSGVVPTMHFTIAEGFVKATTVGQM
GWFFLMAVMYITGAGLYAARIPERFFPGKFDIWFQSHQIFHVLVVAAAFVHFYGVSNLQE
FRYGLEGGCTDDSLL
>tr|F6XSB0|F6XSB0_HORSE Adiponectin receptor 1 OS=Equus caballus OX=9796 GN=ADIPOR1 PE=4 SV=1
MSSHKGSVVAQGNGAPASNRETDTLELAELGPLLEEKGTRVIANPTKAEEEQACPVPQEE
EEEVRVLTLPLQAHHAMEKMEEFVYKVWEGRWRVIPYDVLPDWLKDNDYLLHGHRPPMPS
FRACFKSIFRIHTETGNIWTHLLGFVLFLFLGILTMLRPNMYFMAPLQEKVVFGMFFLGA
VLCLSFSWLFHTVYCHSEKVSRTFSKLDYSGIALLIMGSFVPWLYYSFYCSPQPRLIYLS
IVCVLGISAIIVAQWDRFATPKHRQTRAGVFLGLGLSGVVPTMHFTIAEGFVKATTVGQM
GWFFLMAVMYITGAGLYAARIPERFFPGKFDIWFQSHQIFHVLVVAAAFVHFYGVSNLQE
FRYGLEGGCTDDSLL
>tr|F7AV52|F7AV52_MONDO Adiponectin receptor 1 OS=Monodelphis domestica OX=13616 GN=ADIPOR1 PE=4 SV=1
MSSSKGSAVGPGNGAPASNRETDTVELAELGPLLIEKGKRMTPSSTKVEEEQTCPVPQEE
EEEVRVLTLPLQAHHAMEKMEEFVYKVWEGRWRVIPYDVLPDWLKDNDYLLHGHRPPMPS
FRACFKSIFRIHTETGNIWTHLLGFVLFLFLGILTMLRPNMYFMAPLQEKVVFGMFFLGA
VLCLSFSWLFHTVYCHSEKVSRTFSKLDYSGIALLIMGSFVPWLYYSFYCSPQPRLIYLS
IVCVLGISAIIVAQWDRFATPKHRQTRAGVFLGLGLSGVVPTMHFTIAEGFVKATTVGQM
GWFFLMAVMYITGAGLYAARIPERFFPGKFDIWFQSHQIFHVLVVAAAFVHFYGVSNLQE
FRYGLEGGCTDDSLL
>tr|H2N448|H2N448_PONAB Adiponectin receptor 1 OS=Pongo abelii OX=9601 GN=ADIPOR1 PE=4 SV=1
MSSHKGSVVAQGNGAPASNREADTVELAELGPLLEEKGKRVIANPPKAEEEQTCPVPQEE
EEEVRVLTLPLQAHHAMEKMEEFVYKVWEGRWRVIPYDVLPDWLKDNDYLLHGHRPPMPS
FRACFKSIFRIHTETGNIWTHLLGFVLFLFLGILTMLRPNMYFMAPLQEKVVFGMFFLGA
VLCLSFSWLFHTVYCHSEKVSRTFSKLDYSGIALLIMGSFVPWLYYSFYCSPQPRLIYLS
IVCVLGISAIIVAQWDRFATPKHRQTRAGVFLGLGLSGVVPTMHFTIAEGFVKATTVGQM
GWFFLMAVMYITGAGLYAARIPERFFPGKFDIWFQSHQIFHVLVVAAAFVHFYGVSNLQE
FRYGLEGGCTDDTLL
>tr|G3WT53|G3WT53_SARHA Adiponectin receptor 1 OS=Sarcophilus harrisii OX=9305 GN=ADIPOR1 PE=4 SV=1
MSSCKGSVVGQGNGAPASSREADTMELAELGPLLIEKGKRMTPNSTKVEEEQTCPVPQEE
EEEVRVLTLPLQAHHAMEKMEEFVYKVWEGRWRVIPYDVLPDWLKDNDYLLHGHRPPMPS
FRACFKSIFRIHTETGNIWTHLLGFVLFLFLGILTMLRPNMYFMAPLQEKVVFGMFFLGA
VLCLSFSWLFHTVYCHSEKVSRTFSKLDYSGIALLIMGSFVPWLYYSFYCSPQPRLIYLS
IVCVLGISAIIVAQWDRFATPKHRQTRAGVFLGLGLSGVVPTMHFTIAEGFVKATTVGQM
GWFFLMAVMYITGAGLYAARIPERFFPGKFDIWFQSHQIFHVLVVAAAFVHFYGVSNLQE
FRYGLEGGCTDDSLL
>tr|H0UU16|H0UU16_CAVPO Adiponectin receptor 1 OS=Cavia porcellus OX=10141 GN=ADIPOR1 PE=4 SV=1
MSSHKGSVVAQGNGTPASNRETDTMELAELGPLLEEKGKRVIANPTKAEDEQTCPVPQEE
EEEVRVLTLPLQAHHAMEKMEEFVYKVWEGRWRVIPYDVLPDWLKDNDYLLHGHRPPMPS
FRACFKSIFRIHTETGNIWTHLLGFVLFLFLGILTMLRPNMYFMAPLQEKVVFGMFFLGA
VLCLSFSWLFHTVYCHSEKVSRTFSKLDYSGIALLIMGSFVPWLYYSFYCSPQPRLIYLS
IVCVLGISAIIVAQWDRFATPKHRQTRAGVFLGLGLSGVVPTMHFTIAEGFVKATTVGQM
GWFFLMAVMYITGAGLYAARIPERFFPGKFDIWFQSHQIFHVLVVAAAFVHFYGVSNLQE
FRYGLEGGCTDDSLL
>tr|H0XK49|H0XK49_OTOGA Adiponectin receptor 1 OS=Otolemur garnettii OX=30611 GN=ADIPOR1 PE=4 SV=1
MSSHKGSVVAQGNGAPASNRETDTVELAELGPLLEEKGKRAIANPTKAEEEQTCPVPQEE
EEEVRVLTLPLQAHHAMEKMEEFVYKVWEGRWRVIPYDVLPDWLKDNDYLLHGHRPPMPS
FRACFKSIFRIHTETGNIWTHLLGFVLFLFLGILTMLRPNMYFMAPLQEKVVFGMFFLGA
VLCLSFSWLFHTVYCHSEKVSRTFSKLDYSGIALLIMGSFVPWLYYSFYCSPQPRLIYLS
IVCVLGISAIIVAQWDRFATPKHRQTRAGVFLGLGLSGVVPTMHFTIAEGFVKATTVGQM
GWFFLMAVMYITGAGLYAARIPERFFPGKFDIWFQSHQIFHVLVVAAAFVHFYGVSNLQE
FRYGLEGGCTDDSLL
>tr|A0A0D9RP26|A0A0D9RP26_CHLSB Adiponectin receptor 1 OS=Chlorocebus sabaeus OX=60711 GN=ADIPOR1 PE=4 SV=1
MSSHKGSVVAQGNGTPASNRETDTVELAELGPLLEEKGKRAIANPTKAEEEQTCPVPQEE
EEEVRVLTLPLQAHHAMEKMEEFVYKVWEGRWRVIPYDVLPDWLKDNDYLLHGHRPPMPS
FRACFKSIFRIHTETGNIWTHLLGFVLFLFLGILTMLRPNMYFMAPLQEKVVFGMFFLGA
VLCLSFSWLFHTVYCHSEKVSRTFSKLDYSGIALLIMGSFVPWLYYSFYCSPQPRLIYLS
IVCVLGISAIIVAQWDRFATPKHRQTRAGVFLGLGLSGVVPTMHFTIAEGFVKATTVGQM
GWFFLMAVMYITGAGLYAARIPERFFPGKFDIWFQSHQIFHVLVVAAAFVHFYGVSNLQE
FRYGLEGGCTDDTLL
>tr|M3YIG6|M3YIG6_MUSPF Adiponectin receptor 1 OS=Mustela putorius furo OX=9669 GN=ADIPOR1 PE=2 SV=1
MSSHRGSVVAQGNGAPASNRETDTVELAELGPLLEEKGKRVIANPTKAEEEQACPVPQEE
EEEVRVLTLPLQAHHAMEKMEEFVYKVWEGRWRVIPYDVLPDWLKDNDYLLHGHRPPMPS
FRACFKSIFRIHTETGNIWTHLLGFVLFLFLGILTMLRPNMYFMAPLQEKVVFGMFFLGA
VLCLSFSWLFHTVYCHSEKVSRTFSKLDYSGIALLIMGSFVPWLYYSFYCSPQPRLIYLS
IVCVLGISAIIVAQWDRFATPKHRQTRAGVFLGLGLSGVVPTMHFTIAEGFVKATTVGQM
GWFFLMAVMYITGAGLYAARIPERFFPGKFDIWFQSHQIFHVLVVAAAFVHFYGVSNLQE
FRYGLEGGCTDDSLL
>tr|A0A096N3Q0|A0A096N3Q0_PAPAN Adiponectin receptor 1 OS=Papio anubis OX=9555 GN=ADIPOR1 PE=4 SV=1
MSSHKGSVVAQGNGTPASNRETDTVELAELGPLLEEKGKRVIANPTKAEEEQTCPVPQEE
EEEVRVLTLPLQAHHAMEKMEEFVYKVWEGRWRVIPYDVLPDWLKDNDYLLHGHRPPMPS
FRACFKSIFRIHTETGNIWTHLLGFVLFLFLGILTMLRPNMYFMAPLQEKVVFGMFFLGA
VLCLSFSWLFHTVYCHSEKVSRTFSKLDYSGIALLIMGSFVPWLYYSFYCSPQPRLIYLS
IVCVLGISAIIVAQWDRFATPKHRQTRAGVFLGLGLSGVVPTMHFTIAEGFVKATTVGQM
GWFFLMAVMYITGAGLYAARIPERFFPGKFDIWFQSHQIFHVLVVAAAFVHFYGVSNLQE
FRYGLEGGCTDDTLL
>tr|A0A2R9C7R4|A0A2R9C7R4_PANPA Adiponectin receptor 1 OS=Pan paniscus OX=9597 GN=ADIPOR1 PE=4 SV=1
MSSHKGSVVAQGNGAPASNREADTVELAELGPLLEEKGKRVIANPPKAEEEQTCPVPQEE
EEEVRVLTLPLQAHHAMEKMEEFVYKVWEGRWRVIPYDVLPDWLKDNDYLLHGHRPPMPS
FRACFKSIFRIHTETGNIWTHLLGFVLFLFLGILTMLRPNMYFMAPLQEKVVFGMFFLGA
VLCLSFSWLFHTVYCHSEKVSRTFSKLDYSGIALLIMGSFVPWLYYSFYCSPQPRLIYLS
IVCVLGISAIIVAQWDRFATPKHRQTRAGVFLGLGLSGVVPTMHFTIAEGFVKATTVGQM
GWFFLMAVMYITGAGLYAARIPERFFPGKFDIWFQSHQIFHVLVVAAAFVHFYGVSNLQE
FRYGLEGGCTDDTLL
>tr|A0A2K6PJM5|A0A2K6PJM5_RHIRO Adiponectin receptor 1 OS=Rhinopithecus roxellana OX=61622 GN=ADIPOR1 PE=4 SV=1
MSSHKGSVVAQGNGTPASNRETDTVELAELGPLLEEKGKRVIANPTKAEEEQTCPVPQEE
EEEVRVLTLPLQAHHAMEKMEEFVYKVWEGRWRVIPYDVLPDWLKDNDYLLHGHRPPMPS
FRACFKSIFRIHTETGNIWTHLLGFVLFLFLGILTMLRPNMYFMAPLQEKVVFGMFFLGA
VLCLSFSWLFHTVYCHSEKVSRTFSKLDYSGIALLIMGSFVPWLYYSFYCSPQPRLIYLS
IVCVLGISAIIVAQWDRFATPKHRQTRAGVFLGLGLSGVVPTMHFTIAEGFVKATTVGQM
GWFFLMAVMYITGAGLYAARIPERFFPGKFDIWFQSHQIFHVLVVAAAFVHFYGVSNLQE
FRYGLEGGCTDDTLL
>tr|A0A2K6FMR8|A0A2K6FMR8_PROCO Adiponectin receptor 1 OS=Propithecus coquereli OX=379532 GN=ADIPOR1 PE=4 SV=1
MSSHKGSVVAQGNGAPASNRETDTVELAELGPLLEEKGKRVITNATKAEEEQTCPVPQEE
EEEVRVLTLPLQAHHAMEKMEEFVYKVWEGRWRVIPYDVLPDWLKDNDYLLHGHRPPMPS
FRACFKSIFRIHTETGNIWTHLLGFVLFLFLGILTMLRPNMYFMAPLQEKVVFGMFFLGA
VLCLSFSWLFHTVYCHSEKVSRTFSKLDYSGIALLIMGSFVPWLYYSFYCSPQPRLIYLS
IVCVLGISAIIVAQWDRFATPKHRQTRAGVFLGLGLSGVVPTMHFTIAEGFVKATTVGQM
GWFFLMAVMYITGAGLYAARIPERFFPGKFDIWFQSHQIFHVLVVAAAFVHFYGVSNLQE
FRYGLEGGCTDDSLL
>tr|A0A2K5MFD5|A0A2K5MFD5_CERAT Adiponectin receptor 1 OS=Cercocebus atys OX=9531 GN=ADIPOR1 PE=4 SV=1
MSSHKGSVVAQGNGTPASNRETDTVELAELGPLLEEKGKRVIANPTKAEEEQTCPVPQEE
EEEVRVLTLPLQAHHAMEKMEEFVYKVWEGRWRVIPYDVLPDWLKDNDYLLHGHRPPMPS
FRACFKSIFRIHTETGNIWTHLLGFVLFLFLGILTMLRPNMYFMAPLQEKVVFGMFFLGA
VLCLSFSWLFHTVYCHSEKVSRTFSKLDYSGIALLIMGSFVPWLYYSFYCSPQPRLIYLS
IVCVLGISAIIVAQWDRFATPKHRQTRAGVFLGLGLSGVVPTMHFTIAEGFVKATTVGQM
GWFFLMAVMYITGAGLYAARIPERFFPGKFDIWFQSHQIFHVLVVAAAFVHFYGVSNLQE
FRYGLEGGCTDDTLL
>tr|A0A2K5ZZ02|A0A2K5ZZ02_MANLE Adiponectin receptor 1 OS=Mandrillus leucophaeus OX=9568 GN=ADIPOR1 PE=4 SV=1
MSSHKGSVVAQGNGTPASNRETDTVELAELGPLLEEKGKRVIANPTKAEEEQTCPVPQEE
EEEVRVLTLPLQAHHAMEKMEEFVYKVWEGRWRVIPYDVLPDWLKDNDYLLHGHRPPMPS
FRACFKSIFRIHTETGNIWTHLLGFVLFLFLGILTMLRPNMYFMAPLQEKVVFGMFFLGA
VLCLSFSWLFHTVYCHSEKVSRTFSKLDYSGIALLIMGSFVPWLYYSFYCSPQPRLIYLS
IVCVLGISAIIVAQWDRFATPKHRQTRAGVFLGLGLSGVVPTMHFTIAEGFVKATTVGQM
GWFFLMAVMYITGAGLYAARIPERFFPGKFDIWFQSHQIFHVLVVAAAFVHFYGVSNLQE
FRYGLEGGCTDDTLL
>tr|A0A2K5EBG4|A0A2K5EBG4_AOTNA Adiponectin receptor 1 OS=Aotus nancymaae OX=37293 GN=ADIPOR1 PE=4 SV=1
MSSHKGSVVAQGNGAPASNRETDTVELAELGPLLEEKGKRVISNPTKAEEEQTCPVPQEE
EEEVRVLTLPLQAHHAMEKMEEFVYKVWEGRWRVIPYDVLPDWLKDNDYLLHGHRPPMPS
FRACFKSIFRIHTETGNIWTHLLGFVLFLFLGILTMLRPNMYFMAPLQEKVVFGMFFLGA
VLCLSFSWLFHTVYCHSEKVSRTFSKLDYSGIALLIMGSFVPWLYYSFYCSPQPRLIYLS
IVCVLGISAIIVAQWDRFATPKHRQTRAGVFLGLGLSGVVPTMHFTIAEGFVKATTVGQM
GWFFLMAVMYITGAGLYAARIPERFFPGKFDIWFQSHQIFHVLVVAAAFVHFYGVSNLQE
FRYGLEGGCTDDTLL
>tr|A0A2K5Q6Z5|A0A2K5Q6Z5_CEBCA Adiponectin receptor 1 OS=Cebus capucinus imitator OX=1737458 GN=ADIPOR1 PE=4 SV=1
MSSHKGSVVAQGNGVPASNRETDTVELAELGPLLEEKGKRVISNPTKAEEEQTCPVPQEE
EEEVRVLTLPLQAHHAMEKMEEFVYKVWEGRWRVIPYDVLPDWLKDNDYLLHGHRPPMPS
FRACFKSIFRIHTETGNIWTHLLGFVLFLFLGILTMLRPNMYFMAPLQEKVVFGMFFLGA
VLCLSFSWLFHTVYCHSEKVSRTFSKLDYSGIALLIMGSFVPWLYYSFYCSPQPRLIYLS
IVCVLGISAIIVAQWDRFATPKHRQTRAGVFLGLGLSGVVPTMHFTIAEGFVKATTVGQM
GWFFLMAVMYITGAGLYAARIPERFFPGKFDIWFQSHQIFHVLVVAAAFVHFYGVSNLQE
FRYGLEGGCTDDTLL
>tr|A0A4W2I2H4|A0A4W2I2H4_BOBOX Adiponectin receptor 1 OS=Bos indicus x Bos taurus OX=30522 GN=ADIPOR1 PE=4 SV=1
MSSHKGPAVAQGNGAPASNRAADTVELAELGPLLEEKGKRAVTSPTKAEEEQACPGPQEE
EEEVRVLTLPLQAHHAMEKMEEFVYKVWEGRWRVIPYDVLPDWLKDNDYLLHGHRPPMPS
FRACFRSIFRIHTETGNIWTHLLGFVLFLFLGILTMLRPNMYFMAPLQEKVVFGMFFLGA
VLCLSFSWLFHTVYCHSEKVSRTFSKLDYSGIALLIMGSFVPWLYYSFYCSPQPRLIYLS
IVCVLGISAIIVAQWDRFATPKHRQTRAGVFLGLGLSGVVPTMHFTIAEGFVKATTVGQM
GWFFLMAVMYITGAGLYAARIPERFFPGKFDIWFQSHQIFHVLVVAAAFVHFYGVSNLQE
FRYGLEGGCTDDSLL
>tr|G3SSJ5|G3SSJ5_LOXAF Adiponectin receptor 1 OS=Loxodonta africana OX=9785 GN=ADIPOR1 PE=4 SV=1
MSSHKGPVVAQGNGAPASNRETDAVELAELGPLLEEKGKRAVANAAKTEEEQTCPVPQEE
EEEVRVLTLPLQAHHAMEKMEEFVYKVWEGRWRVIPYDVLPDWLKDNDYLLHGHRPPMPS
FRACFKSIFRIHTETGNIWTHLLGFVLFLFLGILTMLRPNMYFMAPLQEKVVFGMFFLGA
VLCLSFSWLFHTVYCHSEKVSRTFSKLDYSGIALLIMGSFVPWLYYSFYCSPQPRLIYLS
IVCVLGISAIIVAQWDRFATPKHRQTRAGVFLGLGLSGVVPTMHFTIAEGFVKATTVGQM
GWFFLMAVMYITGAGLYAARIPERFFPGKFDIWFQSHQIFHVLVVAAAFVHFYGVSNLQE
FRYGLEGGCTDDSLL
>tr|H9G6A6|H9G6A6_ANOCA Adiponectin receptor 1 OS=Anolis carolinensis OX=28377 GN=ADIPOR1 PE=4 SV=1
MSSRKASVTSQGNGPSSNVREREDVELAELGPLLEEKAEQPTTSSANAQDQPCPAPQEEE
EEEVRVLTLPLQAHHAMEKMEEFVYKVWEGRWRVIPYDVLPDWLKDNDYLLHGHRPPMPS
FRACFKSIFRIHTETGNIWTHLLGFVLFLVLGILTMLRPNMYFMAPLQEKVVFGMFFLGA
VLCLSFSWLFHTVYCHSEKVSRTFSKLDYSGIALLIMGSFVPWLYYSFYCSPQPRLIYLS
IVCVLGISAIIVAQWDRFATPKHRQTRAGVFLGLGLSGVVPTMHFTIAEGFVKATTVGQM
GWFFLMAVMYITGAGLYAARIPERFFPGKFDIWFQSHQIFHVLVVAAAFVHFYGVSNLQE
FRYGLEGGCTDDSLL
>tr|G3QQZ7|G3QQZ7_GORGO Adiponectin receptor 1 OS=Gorilla gorilla gorilla OX=9595 PE=4 SV=1
MSSHKGSVVAQGNGAPASNREADTVELAELGPLLEEKGKRVIANPPKAEEEQTCPVPQEE
EEEVRVLTLPLQAHHAMEKMEEFVYKVWEGRWRVIPYDVLPDWLKDNDYLLHGHRPPMPS
FRACFKSIFRIHTETGNIWTHLLGFVLFLFLGILTMLRPNMYFMAPLQEKVVFGMFFLGA
VLCLSFSWLFHTVYCHSEKVSRTFSKLDYSGIALLIMGSFVPWLYYSFYCSPQPRLIYLS
IVCVLGISAIIVAQWDRFATPKHRQTRAGVFLGLGLSGVVPTMHFTIAEGFVKATTVGQM
GWFFLMAVMYITGAGLYAARIPERFFPGKFDIWFQSHQIFHVLVVAAAFVHFYGVSNLQE
FRYGLEGGCTDDTLL
>tr|A0A2K6LBD7|A0A2K6LBD7_RHIBE Adiponectin receptor 1 OS=Rhinopithecus bieti OX=61621 GN=ADIPOR1 PE=4 SV=1
MSSHKGSVVAQGNGTPASNRETDTVELAELGPLLEEKGKRVIANPTKAEEEQTCPVPQEE
EEEVRVLTLPLQAHHAMEKMEEFVYKVWEGRWRVIPYDVLPDWLKDNDYLLHGHRPPMPS
FRACFKSIFRIHTETGNIWTHLLGFVLFLFLGILTMLRPNMYFMAPLQEKVVFGMFFLGA
VLCLSFSWLFHTVYCHSEKVSRTFSKLDYSGIALLIMGSFVPWLYYSFYCSPQPRLIYLS
IVCVLGISAIIVAQWDRFATPKHRQTRAGVFLGLGLSGVVPTMHFTIAEGFVKATTVGQM
GWFFLMAVMYITGAGLYAARIPERFFPGKFDIWFQSHQIFHVLVVAAAFVHFYGVSNLQE
FRYGLEGGCTDDTLL
>tr|A0A452RUA6|A0A452RUA6_URSAM Adiponectin receptor 1 OS=Ursus americanus OX=9643 GN=ADIPOR1 PE=4 SV=1
MSSHKGSVAAQGNGAPASNRETDTVELAELGPLLEEKGKRVISNPTKAEEEQACPGPQEE
EEEVRVLTLPLQAHHAMEKMEEFVYKVWEGRWRVIPYDVLPDWLKDNDYLLHGHRPPMPS
FRACFKSIFRIHTETGNIWTHLLGFVLFLFLGILTMLRPNMYFMAPLQEKVVFGMFFLGA
VLCLSFSWLFHTVYCHSEKVSRTFSKLDYSGIALLIMGSFVPWLYYSFYCSPQPRLIYLS
IVCVLGISAIIVAQWDRFATPKHRQTRAGVFLGLGLSGVVPTMHFTIAEGFVKATTVGQM
GWFFLMAVMYITGAGLYAARIPERFFPGKFDIWFQSHQIFHVLVVAAAFVHFYGVSNLQE
FRYGLEGGCTDDSLL
>tr|G8F668|G8F668_MACFA Adiponectin receptor 1 OS=Macaca fascicularis OX=9541 GN=ADIPOR1 PE=4 SV=1
MSSHKGSVVAQGNGTPASNRETDTVELAELGPLLEEKGKRVIANPTKAEEEQTCPVPQEE
EEEVRVLTLPLQAHHAMEKMEEFVYKVWEGRWRVIPYDVLPDWLKDNDYLLHGHRPPMPS
FRACFKSIFRIHTETGNIWTHLLGFVLFLFLGILTMLRPNMYFMAPLQEKVVFGMFFLGA
VLCLSFSWLFHTVYCHSEKVSRTFSKLDYSGIALLIMGSFVPWLYYSFYCSPQPRLIYLS
IVCVLGISAIIVAQWDRFATPKHRQTRAGVFLGLGLSGVVPTMHFTIAEGFVKATTVGQM
GWFFLMAVMYITGAGLYAARIPERFFPGKFDIWFQSHQIFHVLVVAAAFVHFYGVSNLQE
FRYGLEGGCTDDTLL
>tr|E2RE84|E2RE84_CANLF Adiponectin receptor 1 OS=Canis lupus familiaris OX=9615 GN=ADIPOR1 PE=4 SV=1
MSSHKGSVVAQGNGAPASNRETDTVELAELGPLLEEKGKRIIANPTKAEEEQTCPVPQEE
EEEVRVLTLPLQAHHAMEKMEEFVYKVWEGRWRVIPYDVLPDWLKDNDYLLHGHRPPMPS
FRACFKSIFRIHTETGNIWTHLLGFVLFLFLGILTMLRPNMYFMAPLQEKVVFGMFFLGA
VLCLSFSWLFHTVYCHSEKVSRTFSKLDYSGIALLIMGSFVPWLYYSFYCSPQPRLIYLS
IVCVLGISAIIVAQWDRFATPKHRQTRAGVFLGLGLSGVVPTMHFTIAEGFVKATTVGQM
GWFFLMAVMYITGAGLYAARIPERFFPGKFDIWFQSHQIFHVLVVAAAFVHFYGVSNLQE
FRYGLEGGCTDDSLL
>tr|B5BNW0|B5BNW0_FELCA Adiponectin receptor 1 OS=Felis catus OX=9685 GN=adipor1 PE=2 SV=1
MSSHKGSVVAQGNGAPASNREADTVELAELGPLLEEKGKRVIANPTKAEEEQACPVPQEE
EEEVRVLTLPLQAHHAMEKMEEFVYKVWEGRWRVIPYDVLPDWLKDNDYLLHGHRPPMPS
FRACFKSIFRIHTETGNIWTHLLGFVLFLFLGILTMLRPNMYFMAPLQEKVVFGMFFLGA
VLCLSFSWLFHTVYCHSEKVSRTFSKLDYSGIALLIMGSFVPWLYYSFYCSPQPRLIYLS
IVCVLGISAIIVAQWDRFATPKHRQTRAGVFLGLDLSGVVPTMHFTIAEGFVKATTVGQM
GWFFLMAVMYITGAGLYAARIPERFFPGKFDIWFQSHQIFHVLVVAAAFVHFYGVSNLQE
FRYGLEGGCTDDSLL
>tr|X4Z129|X4Z129_SHEEP Adiponectin receptor 1 OS=Ovis aries OX=9940 GN=ADIPOR1 PE=2 SV=1
MSSHKGPAVAQGNGAPASNRVADTVELAELGPLLEEKGKRAVTSPTKAEEEQACPGPQEE
EEEVRVLTLPLQAHHAMEKMEEFVYKVWEGRWRVIPYDVLPDWLKDNDYLLHGHRPPMPS
FRACFKSIFRIHTETGNIWTHLLGFVLFLFLGILTMLRPNMYFMAPLQEKVVFGMFFLGA
VLCLSFSWLFHTVYCHSEKVSRTFSKLDYSGIALLIMGSFVPWLYYSFYCSPQPRLIYLS
IVCVLGISAIIVAQWDRFATPKHRQTRAGVFLGLGLSGVVPTMHFTIAEGFVKATTVGQM
GWFFLMAVMYITGAGLYAARIPERFFPGKFDIWFQSHQIFHVLVVAAAFVHFYGVSNLQE
FRYGLEGGCTDDSLL
>tr|G3EHG7|G3EHG7_CAPHI Adiponectin receptor 1 OS=Capra hircus OX=9925 PE=2 SV=1
MSSHKGPAVAQGNGAPASNRVADTVELAELGPLLEEKGKRAVTSPTKAEEEQACPGPQEE
EEEVRVLTLPLQAHHAMEKMEEFVYKVWEGRWRVIPYDVLPDWLKDNDYLLHGHRPPMPS
FRACFKSIFRIHTETGNIWTHLLGFVLFLFLGILTMLRPNMYFMAPLQEKVVFGMFFLGA
VLCLSFSWLFHTVYCHSEKVSRTFSKLDYSGIALLIMGSFVPWLYYSFYCSPQPRLIYLS
VVCVLGISAIIVAQWDRFATPKHRQTRAGVFLGLGLSGVVPTMHFTIAEGFVKATTVGQM
GWFFLMAVMYITGAGLYAARIPERFFPGKFDIWFQSHQIFHVLVVAAAFVHFYGVSNLQE
FRYGLEGGCTDDSLL
>tr|Q09LK7|Q09LK7_ANAPL Adiponectin receptor 1 OS=Anas platyrhynchos OX=8839 GN=AdipoR1 PE=2 SV=2
MASRKAAAAGPGTGLAAANRERAHLELAELGPLLEEKGEQGAAGPPSAEDPPCPAAREEE
EEVVRVLTLPLQAHHAMEKMEEFVYKVWEGRWRVIPYDVLPDWLKDNDYLLHGHRPPMPS
FRACFKSIFRIHTETGNIWTHLLGFVLFLCLGILTMLRPNMYFMAPLQEKVVFGMFFLGA
VLCLSFSWLFHTVYCHSEKVSRTFSKLDYSGIALLIMGSFVPWLYYSFYCSPQPRLIYLS
IVCVLGISAIIVAQWDRFATPKHRQTRAGIFLGLGLSGVVPTMHFTIAEGFVKATTVGQM
GWFFLMAVMYITGAGLYAARIPERFFPGKFDIWFQSHQIFHVLVVAAAFVHFYGVSNLQE
FRYGLEGGCTDDSLL
>tr|Q3YAF8|Q3YAF8_RAT Adiponectin receptor 1 OS=Rattus norvegicus OX=10116 GN=Adipor1 PE=2 SV=1
MSSHKGSAVAQGNGAPSSNREADTVELAELGPLLEEKGKRAATSPAKAEEEQACPVPQEE
EEEVRVLTLPLQAYHAMEKMEEFVYKVWEGRWRVIPYDVLPDWLKDNDYLLHGHRPPMPS
FRACFKSIFRIHTETGNIWTHLLGFVLFLFLGILTMLRPNMYFMAPLQEKVVFGMFFLGA
VLCLSFSWLFHTVYCHSEKVSRTFSKLDYSGIALLIMGSFVPWLYYSFYCSPQPRLIYLS
IVCVLGISAIIVAQWDRFATPKHRQTRAGVFLGLGLSGVVPTMHFTIAEGFVKATTVGQM
GWFFLMAVMYITGAGLYAARIPERFFPGKFDIWFQSHQIFHVLVVAAAFVHFYGVSNLQE
FRYGLEGGCTDDSLL
>tr|A0A0K8RYE0|A0A0K8RYE0_CROHD Adiponectin receptor 1 OS=Crotalus horridus OX=35024 PE=4 SV=1
MASCKGSASSPGSAPAGNGRDREDVELAELGPLLEEKADPGTSRSANSPCQPCPVTQEEE
EEEVRVLTLPLQAHHAMEKMEEFVYKVWEGRWRVIPYDVLPDWLKDNDYLLHGHRPPMPS
FRACFRSIFRIHTETGNIWTHLLGFVLFLALGVLTMLRPNMYFLAPLQEKVVFGMFFLGA
VLCLSFSWLFHTVYCHSEKVSRTFSKLDYSGIALLIMGSFVPWLYYSFYCSPQPRLIYLS
IVCVLGISAIIVAQWDRFATPKHRQTRAGVFLGLGLSGVVPTMHFTIAEGFTKATSVGQM
GWFFLMAVMYITGAGLYAARIPERFFPGKFDIWFQSHQIFHVLVVAAAFVHFYGVSNLQE
FRYGLEGGCTDDSLL
>tr|Q4PKP2|Q4PKP2_CHICK Adiponectin receptor 1 OS=Gallus gallus OX=9031 GN=ADIPOR1 PE=2 SV=1
MASRKAAAAAQGNGLAAAGRDRAHLELAELGPLLEEKGEQGAAGTASAEDPPCPVAREEE
EEVVRVLTLPLQAHHAMEKMEEFVYKVWEGRWRVIPYDVLPDWLKDNDYLLHGHRPPMPS
FRACFKSIFRIHTETGNIWTHLLGFVLFLCLGILTMLRPNMYFVAPLQEKVVFGMFFLGA
VLCLSFSWLFHTVYCHSEKVSRTFSKLDYSGIALLIMGSFVPWLYYSFYCSPQPRLIYLS
IVCVLGISAIIVAQWDRFATPKHRQTRAGVFLGLGLSGVVPTMHFTIAEGFVKATTVGQM
GWFFLMAVMYITGAGLYAARIPERFFPGKFDIWFQSHQIFHVLVVAAAFVHFYGVSNLQE
FRYGLEGGCTDDSLL
>tr|A0A0B8RTX9|A0A0B8RTX9_PIG Adiponectin receptor 1 OS=Sus scrofa domesticus OX=9825 GN=ADIPOR1 PE=4 SV=1
MSSHKGPVGAQGNGAPAGSREADTVELAELGPLLEEKGTRGTTNPPKAEEEQACPVPQEE
EEEVRVLTLPLQAHHAMEKMEEFVYKVWEGRWRVIPYDVLPDWLKDNDYLLHGHRPPMPS
FRACFKSIFRIHTETGNIWTHLLGFVLFLFLGILTMLRPNMYFMAPLQEKVVFGMFFLGA
VLCLSFSWLFHTVYCHSEKVSRTFSKLDYSGIALLIMGSFVPWLYYSFYCSPQPRLIYLS
IVCVLGISAIIVAQWDRFATPKHRQTRAGVFLGLGLSGVVPTMHFTIAEGFVKATTVGQM
GWFFLMAVMYITGAGLYAARIPERFFPGKFDIWFQSHQIFHVLVVAAAFVHFYGVSNLQE
FRYGLEGGCTDDSLL
>tr|A0A2I0LZT9|A0A2I0LZT9_COLLI Adiponectin receptor 1 OS=Columba livia OX=8932 GN=ADIPOR1 PE=4 SV=1
MRPQVLSGGTGRSPRAVPPPQGSNDSLPASPAPGRGPTVPGGPRGRGGGGPCADSAPAGS
SRHGEDGGVCVQGVGRALARDSLRRASRLAEGQRLPPARTPAAHAVLPRLLQEHLPDTHR
DRQHLDALAGFCLVPVPGDPDHAAAQHVLHGPSPGEGGVRDVLPGSGAVPQLLLAFPHRL
LSLGEGLADFFKVGLFRNCTADHGELRPVALLFVLLLPAAKTHLPLHRLCPGHLRHHRCP
VGPVRHPQAQADASRRFPGAGAERRGAHHALHHRRGLRQSHHGRADGLVLPHGCDVHHGR
GALRCPHPRALLPGQVRHLVSVTSDLPCAGGGRSLCPLLRGVEPAGVPLRTGRGVHRRLS
PLRAPGFSTSFLSAF
>tr|G3V6I6|G3V6I6_RAT Adiponectin receptor 1 OS=Rattus norvegicus OX=10116 GN=Adipor1 PE=4 SV=1
MSSHKGSAVAQGNGAPSSNRAADTVELAELGPLLEEKGKRAATSPAKAEEEQACPVPQEE
EEEVRVLTLPLQAHHAMEKMEEFVYKVWEGRWRVIPYDVLPDWLKDNDYLLHGHRPPMPS
FRACFKSIFRIHTETGNIWTHLLGFVLFLFLGILTMLRPNMYFMAPLQEKVVFGMFFLGA
VLCLSFSWLFHTVYCHSEKVSRTFSKLDYSGIALLIMGSFVPWLYYSFYCSPQPRLIYLS
IVCVLGISAIIVAQWDRFATPKHRQTRAGVFLGLGLSGVVPTMHFTIAEGFVKATTVGQM
GWFFLMAVMYITGAGLYAARIPERFFPGKFDIWFQSHQIFHVLVVAAAFVHFYGVSNLQE
FRYGLEGGCTDDSLL
>tr|A0A384BLA6|A0A384BLA6_URSMA Adiponectin receptor 1 OS=Ursus maritimus OX=29073 GN=ADIPOR1 PE=4 SV=1
MSSHKGSVVAQGNGAPASNRETDTVELAELGPLLEEKGKRVISNPTKAEEEQACPGPQEE
EEEVRVLTLPLQAHHAMEKMEEFVYKVWEGRWRVIPYDVLPDWLKDNDYLLHGHRPPMPS
FRACFKSIFRIHTETGNIWTHLLGFVLFLFLGILTMLRPNMYFMAPLQEKVVFGMFFLGA
VLCLSFSWLFHTVYCHSEKVSRTFSKLDYSGIALLIMGSFVPWLYYSFYCSPQPRLIYLS
IVCVLGISAIIVAQWDRFATPKHRQTRAGVFLGLGLSGVVPTMHFTIAEGFVKATTVGQM
GWFFLMAVMYITGAGLYAARIPERFFPGKFDIWFQSHQIFHVLVVAAAFVHFYGVSNLQE
FRYGLEGGCTDDSLL
>tr|U3E4L2|U3E4L2_CALJA Adiponectin receptor 1 OS=Callithrix jacchus OX=9483 GN=ADIPOR1 PE=2 SV=1
MSSHKGSVVAQGNGAPASNRETDTVELAELGPLLEEKGKRVISNPTKAEEEQTCPVPQEE
EEEVRVLTLPLQAHHAMEKMEEFVYKVWEGRWRVIPYDVLPDWLKDNDYLLHGHRPPMPS
FRACFKSIFRIHTETGNIWTHLLGFVLFLFLGILTMLRPNMYFMAPLQEKVVFGMFFLGA
VLCLSFSWLFHTVYCHSEKVSRTFSKLDYSGIALLIMGSFVPWLYYSFYCSPQPRLIYLS
IVCVLGISAIIVAQWDRFATPKHRQTRAGVFLGLGLSGVVPTMHFTIAEGFVKATTVGQM
GWFFLMAVMYITGAGLYAARIPERFFPGKFDIWFQSHQIFHVLVVAAAFVHFYGVSNLQE
FRYGLEGGCTDDTLL
>tr|Q5V9L5|Q5V9L5_PIG Adiponectin receptor 1 OS=Sus scrofa OX=9823 GN=ADIPOR1 PE=2 SV=1
MSSHKGPVGAQGNGAPAGSREADTVELAELGPLLEEKGTRGTTNPPKAEEEQACPVPQEE
EEEVRVLTLPLQAHHAMEKMEEFVYKVWEGRWRVIPYDVLPDWLKDNDYLLHGHRPPMPS
FRACFKSIFRIHTETGNIWTHLLGFVLFLFLGILTMLRPNMYFMAPLQEKVVFGMFFLGA
VLCLSFSWLFHTVYCHSEKVSRTFSKLDYSGIALLIMGSFVPWLYYSFYCSPQPRLIYLS
IVCVLGISAIIVAQWDRFATPKHRQTRAGVFLGLGLSGVVPTMHFTIAEGFVKATTVGQM
GWFFLMAVMYITGAGLYAARIPERFFPGKFDIWFQSHQIFHVLVVAAAFVHFYGVSNLQE
FRYGLEGGCTDDSLL
>tr|F1QJJ9|F1QJJ9_DANRE Adiponectin receptor 1a OS=Danio rerio OX=7955 GN=adipor1a PE=4 SV=1
MSGQIRSASHADCRVTEECHVPADVELMELGPLLEENGPMGAKGLQSEGAGALADDEEED
EEVGEVLTLPLQAHHAMEKMEEFVHKVWEGRWRVIPFHVLPEWLKDNDYLLHGHRPPMPS
FRACFGSIFRIHTETGNIWTHLLGLILFLCLGTLTMLRPNMYFMAPLQEKVVFGMFFLGA
VLCLSFSWLFHTVYCHSEKVSRTFSKLDYSGIALLIMGSFVPWLYYSFYCSPQPRLIYLT
IVCVLGIAAIIVAQWDRFSTPRHRPTRAGVFMGLGLSGIVPTMHFTIEEGFVKATTVGQM
GWFYLMGAMYITGAGLYAARIPERYFPGKCDIWFHSHQIFHVLVVAAAFIHFYGVSNLQE
FRYGLEGGCTDDTLL
>tr|A0A3B3CTL5|A0A3B3CTL5_ORYME Adiponectin receptor 1a OS=Oryzias melastigma OX=30732 PE=4 SV=1
MSVRNGSAGDADCQISEDDHVPDVELIELGPLLEEGGGQQVASNAAMLTDEDEEDDEVEE
VLTLPLQAHHAMEKMEEFVHKVWEGRWRVIPFHVLPEWLKDNDYLLHGHRPPMPSFRACF
GSIFRIHTETGNIWTHLLGWILFVCLGTLTMLRPNIYFMAPLQEKVVFGMFFLGAVLCLS
FSWLFHTVYLSFLSELFIIYVFVLKRLDYSGIALLIMGSFVPWLYYSFYCSPQPRLIYLT
IVCVLGIAAIIVAQWDRFATPRHRPTRAGVFMGLGLSGIVPTMHFTIEEGFVKATTVGQM
GWFYLMGAMYITGAGLYAARIPERFFPGKCDIWFHSHQIFHVLVVAAAFVHFYGVSNLQE
FRYGLEGGCTDDTLL
>tr|A0A1S5TC04|A0A1S5TC04_MYLPI Adiponectin receptor 1a OS=Mylopharyngodon piceus OX=75356 PE=2 SV=1
MSGQIRSASHADCRVTEECHVPAEVELMELGPLLEENGPIGAKGVQSEGASVLADDEEED
EEVGEVLTLPLQAHHAMEKMEEFVHKVWEGRWRVIPFHVLPDWLKDNDYLLHGHRPPMPS
FRACFGSIFRIHTETGNIWTHLLGLILFLCLGTLTMLRPNMYFMAPLQEKVVFGMFFLGA
VLCLSFSWLFHTVYCHSEKVSRTFSKLDYSGIALLIMGSFVPWLYYSFYCSPQPRLIYLT
IVCVLGIAAIVVAQWDRFSTPRHRPTRAGVFMGLGLSGIVPTMHFTIEEGFVKATTVGQM
GWFYLMGAMYITGAGLYAARIPERYFPGKCDIWFHSHQIFHVLVVAAAFIHFYGVSNLQE
FRYGLEGGCTDDTLL
>tr|A0A3Q7U761|A0A3Q7U761_VULVU adiponectin receptor protein 1 OS=Vulpes vulpes OX=9627 GN=ADIPOR1 PE=4 SV=1
MSSHKGSVVAQGNGAPASNRETDTVELAELGPLLEEKGKRIIANPTKAEEEQTCPVPQEE
EEEVRVLTLPLQAHHAMEKMEEFVYKVWEGRWRVIPYDVLPDWLKDNDYLLHGHRPPMPS
FRACFKSIFRIHTETGNIWTHLLGFVLFLFLGILTMLRPNMYFMAPLQEKVVFGMFFLGA
VLCLSFSWLFHTVYCHSEKVSRTFSKLDYSGIALLIMGSFVPWLYYSFYCSPQPRLIYLS
IVCVLGISAIIVAQWDRFATPKHRQTRAGVFLGLGLSGVVPTMHFTIAEGFVKATTVGQM
GWFFLMAVMYITGAGLYAARIPERFFPGKFDIWFQSHQIFHVLVVAAAFVHFYGVSNLQE
FRYGLEGGCTDDSLL
>tr|A0A1U7Q934|A0A1U7Q934_MESAU adiponectin receptor protein 1 OS=Mesocricetus auratus OX=10036 GN=Adipor1 PE=4 SV=1
MSSHKGPVVAQGNGAPSSNRETDTVELAELGPLLEEKGKRAASSPAKAEEEQTCPVPQEE
EEEVRVLTLPLQAHHAMEKMEEFVYKVWEGRWRVIPYDVLPDWLKDNDYLLHGHRPPMPS
FRACFKSIFRIHTETGNIWTHLLGFVLFLFLGILTMLRPNMYFMAPLQEKVVFGMFFLGA
VLCLSFSWLFHTVYCHSEKVSRTFSKLDYSGIALLIMGSFVPWLYYSFYCSPQPRLIYLS
IVCVLGISAIIVAQWDRFATPKHRQTRAGVFLGLGLSGVVPTMHFTIAEGFVKATTVGQM
GWFFLMAVMYITGAGLYAARIPERFFPGKFDIWFQSHQIFHVLVVAAAFVHFYGVSNLQE
FRYGLEGGCTDDSLL
>tr|A0A1S3F8E9|A0A1S3F8E9_DIPOR adiponectin receptor protein 1 OS=Dipodomys ordii OX=10020 GN=Adipor1 PE=4 SV=1
MSSHKGSVTAQGNGAPASSRETDTVELAELGPLLEEKGKRVTVTPTKAEEEQTCPVPQEE
EEEVRVLTLPLQAHHAMEKMEEFVYKVWEGRWRVIPYDVLPDWLKDNDYLLHGHRPPMPS
FRACFKSIFRIHTETGNIWTHLLGFVLFLFLGILTMLRPNMYFMAPLQEKVVFGMFFLGA
VLCLSFSWLFHTVYCHSEKVSRTFSKLDYSGIALLIMGSFVPWLYYSFYCSPQPRLIYLS
IVCVLGISAIIVAQWDRFATPKHRQTRAGVFLGLGLSGVVPTMHFTIAEGFVKATTVGQM
GWFFLMAVMYITGAGLYAARIPERFFPGKFDIWFQSHQIFHVLVVAAAFVHFYGVSNLQE
FRYGLEGGCTDDSLL
>tr|U6CXV5|U6CXV5_NEOVI Adiponectin receptor protein 1 OS=Neovison vison OX=452646 GN=ADR1 PE=2 SV=1
MSSHRGSVVAQGNGAPASNRETDTVELAELGPLLEEKGKRVIANPTKAEEEQACPVPQEE
EEEVRVLTLPLQAHHAMEKMEEFVYKVWEGRWRVIPYDVLPDWLKDNDYLLHGHRPPMPS
FRACFKSIFRIHTETGNIWTHLLGFVLFLFLGILTMLRPNMYFMAPLQEKVVFGMFFLGA
VLCLSFSWLFHTVYCHSEKVSRTFSKLDYSGIALLIMGSFVPWLYYSFYCSPQPRLIYLS
IVCVLGISAIIVAQWDRFATPKHRQTRAGVFLGLGLSGVVPTMHFTIAEGFVKATTVGQM
GWFFLMAVMYITGAGLYAARIPERFFPGKFDIWFQSHQIFHVLVVAAAFVHFYGVSNLQE
FRYGLEGGCTDDSLL
>tr|G3H3L5|G3H3L5_CRIGR Adiponectin receptor protein 1 OS=Cricetulus griseus OX=10029 GN=I79_004803 PE=4 SV=1
MSSHKGPVVAQGNGAPSSNRETDTVELAELGPLLEEKGKRAATSPAKAEEEQTCPVPQEE
EEEVRVLTLPLQAHHAMEKMEEFVYKVWEGRWRVIPYDVLPDWLKDNDYLLHGHRPPMPS
FRACFKSIFRIHTETGNIWTHLLGFVLFLLLGILTMLRPNMYFMAPLQEKVVFGMFFLGA
VLCLSFSWLFHTVYCHSEKVSRTFSKLDYSGIALLIMGSFVPWLYYSFYCSPQPRLIYLS
IVCVLGISAIIVAQWDRFATPKHRQTRAGVFLGLGLSGVVPTMHFTIAEGFVKATTVGQM
GWFFLMAVMYITGAGLYAARIPERFFPGKFDIWFQSHQIFHVLVVAAAFVHFYGVSNLQE
FRYGLEGGCTDDSLL
>tr|A0A091D2G5|A0A091D2G5_FUKDA Adiponectin receptor protein 1 OS=Fukomys damarensis OX=885580 GN=H920_14203 PE=4 SV=1
MSSHKGSVAAQGTGTPASNRETDTVELAELGPLLEEKGKQVMDNPTKAEDEQTCPVPQEE
EEEVRVLTLPLQAHHAMEKMEEFVYKVWEGRWRVIPYDVLPDWLKDNDYLLHGHRPPMPS
FRACFKSIFRIHTETGNIWTHLLGFVLFLFLGILTMLRPNMYFMAPLQEKVVFGMFFLGA
VLCLSFSWLFHTVYCHSEKVSRTFSKLDYSGIALLIMGSFVPWLYYSFYCSPQPRLIYLS
IVCVLGISAIIVAQWDRFATPKHRQTRAGVFLGLGLSGVVPTMHFTIAEGFVKATTVGQM
GWFFLMAVMYIAGAGLYAARIPERFFPGKFDIWFQSHQIFHVLVVAAAFVHFYGVSNLQE
FRYGLEGGCTDDSLL
>tr|A0A1U7TQH0|A0A1U7TQH0_TARSY adiponectin receptor protein 1 OS=Tarsius syrichta OX=1868482 GN=ADIPOR1 PE=4 SV=1
MSSHKGSVVAQGNGAPASNRETDTVELAELGPLLEEKGKRVIANPTKAEEEQTCPVPQEE
EEEVRVLTLPLQAHHAMEKMEEFVYKVWEGRWRVIPYDVLPDWLKDNDYLLHGHRPPMPS
FRACFKSIFRIHTETGNIWTHLLGFVLFLFLGILTMLRPNMYFMAPLQEKVVFGMFFLGA
VLCLSFSWLFHTVYCHSEKVSRTFSKLDYSGIALLIMGSFVPWLYYSFYCSPQPRLIYLS
IVCILGISAIIVAQWDRFATPKHRQTRAGVFLGLGLSGVVPTMHFTIAEGFVKAATVGQM
GWFFLMAVMYITGAGLYAARIPERFFPGKFDIWFQSHQIFHVLVVAAAFVHFYGVSNLQE
FRYGLEGGCTDDSLL
>tr|F7F197|F7F197_MACMU Adiponectin receptor protein 1 OS=Macaca mulatta OX=9544 GN=ADIPOR1 PE=2 SV=3
MSSHKGSVVAQGNGTPASNRETDTVELAELGPLLEEKGKRVIANPTKAEEEQTCPVPQEE
EEEVRVLTLPLQAHHAMEKMEEFVYKVWEGRWRVIPYDVLPDWLKDNDYLLHGHRPPMPS
FRACFKSIFRIHTETGNIWTHLLGFVLFLFLGILTMLRPNMYFMAPLQEKVVFGMFFLGA
VLCLSFSWLFHTVYCHSEKVSRTFSKLDYSGIALLIMGSFVPWLYYSFYCSPQPRLIYLS
IVCVLGISAIIVAQWDRFATPKHRQTRAGVFLGLGLSGVVPTMHFTIAEGFVKATTVGQM
GWFFLMAVMYITGAGLYAARIPERFFPGKFDIWFQSHQIFHVLVVAAAFVHFYGVSNLQE
FRYGLEGGCTDDTLL
>tr|A0A2U3VEE0|A0A2U3VEE0_ODORO adiponectin receptor protein 1 OS=Odobenus rosmarus divergens OX=9708 GN=ADIPOR1 PE=4 SV=1
MSSHKGSVVAQGNGAPASNRETDTVELAELGPLLEEKGKRVTANPTKAEEEQACPLPQEE
EEEVRVLTLPLQAHHAMEKMEEFVYKVWEGRWRVIPYDVLPDWLKDNDYLLHGHRPPMPS
FRACFKSIFRIHTETGNIWTHLLGFVLFLFLGILTMLRPNMYFMAPLQEKVVFGMFFLGA
VLCLSFSWLFHTVYCHSEKVSRTFSKLDYSGIALLIMGSFVPWLYYSFYCSPQPRLIYLS
IVCVLGISAIIVAQWDRFATPKHRQTRAGVFLGLGLSGVVPTMHFTIAEGFVKATTVGQM
GWFFLMAVMYITGAGLYAARIPERFFPGKFDIWFQSHQIFHVLVVAAAFVHFYGVSNLQE
FRYGLEGGCTDDSLL
>tr|A0A2Y9DIJ1|A0A2Y9DIJ1_TRIMA adiponectin receptor protein 1 OS=Trichechus manatus latirostris OX=127582 GN=LOC101360663 PE=4 SV=1
MSSHKGPVVAQGNGTPASNSEADTVELAELGPLLEEKGKRAITNPTKTEEEQTCPVPQEE
EEEVRVLTLPLQAHHAMEKMEEFVYKVWEGRWRVIPYDVLPDWLKDNDYLLHGHRPPMPS
FRACFKSIFRIHTETGNIWTHLLGFVLFLFLGILTMLRPNMYFMAPLQEKVVFGMFFLGA
VLCLSFSWLFHTVYCHSEKVSRTFSKLDYSGIALLIMGSFVPWLYYSFYCSPQPRLIYLS
IVCVLGISAIIVAQWDRFATPKHRQTRAGVFLGLGLSGVVPTMHFTIAEGFVKATTVGQM
GWFFLMAVMYITGAGLYAARIPERFFPGKFDIWFQSHQIFHVLVVAAAFVHFYGVSNLQE
FRYGLEGGCTDDSLL
>tr|A0A2Y9MKM7|A0A2Y9MKM7_DELLE adiponectin receptor protein 1 OS=Delphinapterus leucas OX=9749 GN=ADIPOR1 PE=4 SV=1
MSSHKGPVVAQGSGAPAGNREADTVELAELGPLLEDQGKRGVASPTKAEEERARAVPQEE
EEEVRVLTLPLQAHHAMEKMEEFVYKVWEGRWRVIPYDVLPDWLQDNDYLLHGHRPPMPS
FRACFQSIFRIHTETGNIWTHLLGFVLFLFLGILTMLRPNMYFMAPLQEKVVFGMFFLGA
VLCLSFSWLFHTVYCHSEKVSRTFSKLDYSGIALLIMGSFVPWLYYSFYCSPQPRLIYLS
SVCVLGISAIIVAQWDRFATPKHRQTRAGVFLGLGLSGVVPTMHFTIAEGFVKATTVGQM
GWFFLMAVMYITGAGLYAARIPERFFPGKFDIWFQSHQIFHVLVVAAAFVHFYGVSNLQE
FRYGLEGGCTDDSLL
>tr|A0A3Q7V0G1|A0A3Q7V0G1_URSAR adiponectin receptor protein 1 OS=Ursus arctos horribilis OX=116960 GN=ADIPOR1 PE=4 SV=1
MSSHKGSVVAQGNGAPASNRETDTVELAELGPLLEEKGKRVISNPTKAEEEQACPGPQEE
EEEVRVLTLPLQAHHAMEKMEEFVYKVWEGRWRVIPYDVLPDWLKDNDYLLHGHRPPMPS
FRACFKSIFRIHTETGNIWTHLLGFVLFLFLGILTMLRPNMYFMAPLQEKVVFGMFFLGA
VLCLSFSWLFHTVYCHSEKVSRTFSKLDYSGIALLIMGSFVPWLYYSFYCSPQPRLIYLS
IVCVLGISAIIVAQWDRFATPKHRQTRAGVFLGLGLSGVVPTMHFTIAEGFVKATTVGQM
GWFFLMAVMYITGAGLYAARIPERFFPGKFDIWFQSHQIFHVLVVAAAFVHFYGVSNLQE
FRYGLEGGCTDDSLL
>tr|A0A2U3YHB8|A0A2U3YHB8_LEPWE adiponectin receptor protein 1 OS=Leptonychotes weddellii OX=9713 GN=ADIPOR1 PE=4 SV=1
MSSHKGSVVAQGNGAPASNRETDTVELAELGPLLEEKGKRVTANPTKAEEEQACPVPQEE
EEEVRVLTLPLQAHHAMEKMEEFVYKVWEGRWRVIPYDVLPDWLKDNDYLLHGHRPPMPS
FRACFKSIFRIHTETGNIWTHLLGFVLFLFLGILTMLRPNMYFMAPLQEKVVFGMFFLGA
VLCLSFSWLFHTVYCHSEKVSRTFSKLDYSGIALLIMGSFVPWLYYSFYCSPQPRLIYLS
IVCVLGISAIIVAQWDRFATPKHRQTRAGVFLGLGLSGVVPTMHFTIAEGFVKATTVGQM
GWFFLMAVMYITGAGLYAARIPERFFPGKFDIWFQSHQIFHVLVVAAAFVHFYGVSNLQE
FRYGLEGGCTDDSLL
>tr|A0A2Y9JTY8|A0A2Y9JTY8_ENHLU adiponectin receptor protein 1 OS=Enhydra lutris kenyoni OX=391180 GN=LOC111151073 PE=4 SV=1
MSSHRGSVVAQSNGAPASNRETDTVELAELGPLLEEKGKRVIANPTKAEEEQACPVPQEE
EEEVRVLTLPLQAHHAMEKMEEFVYKVWEGRWRVIPYDVLPDWLKDNDYLLHGHRPPMPS
FRACFKSIFRIHTETGNIWTHLLGFVLFLFLGILTMLRPNMYFMAPLQEKVVFGMFFLGA
VLCLSFSWLFHTVYCHSEKVSRTFSKLDYSGIALLIMGSFVPWLYYSFYCSPQPRLIYLS
IVCVLGISAIIVAQWDRFATPKHRQTRAGVFLGLGLSGVVPTMHFTIAEGFVKATTVGQM
GWFFLMAVMYITGAGLYAARIPERFFPGKFDIWFQSHQIFHVLVVAAAFVHFYGVSNLQE
FRYGLEGGCTDDSLL
>tr|A0A3Q7MUI6|A0A3Q7MUI6_CALUR adiponectin receptor protein 1 OS=Callorhinus ursinus OX=34884 GN=ADIPOR1 PE=4 SV=1
MSSHKGSVVAQGNGAPASNRETDTVELAELGPLLEEKGKRVTANPTKAEEEQACPLPQEE
EEEVRVLTLPLQAHHAMEKMEEFVYKVWEGRWRVIPYDVLPDWLKDNDYLLHGHRPPMPS
FRACFKSIFRIHTETGNIWTHLLGFVLFLFLGILTMLRPNMYFMAPLQEKVVFGMFFLGA
VLCLSFSWLFHTVYCHSEKVSRTFSKLDYSGIALLIMGSFVPWLYYSFYCSPQPRLIYLS
IVCVLGISAIIVAQWDRFATPKHRQTRAGVFLGLGLSGVVPTMHFTIAEGFVKATTVGQM
GWFFLMAVMYITGAGLYAARIPERFFPGKFDIWFQSHQIFHVLVVAAAFVHFYGVSNLQE
FRYGLEGGCTDDSLL
>tr|A0A341CZM7|A0A341CZM7_NEOAA adiponectin receptor protein 1 OS=Neophocaena asiaeorientalis asiaeorientalis OX=1706337 GN=ADIPOR1 PE=4 SV=1
MSSHKGPVVAQGSGAPAGNREADTVELAELGPLLEEQGKRGVASPTKAEEERARAVPQEE
EEEVRVLTLPLQAHHAMEKMEEFVYKVWEGRWRVIPYDVLPDWLQDNDYLLHGHRPPMPS
FRACFQSIFRIHTETGNIWTHLLGFVLFLFLGILTMLRPNMYFMAPLQEKVVFGMFFLGA
VLCLSFSWLFHTVYCHSEKVSRTFSKLDYSGIALLIMGSFVPWLYYSFYCSPQPRLIYLS
SVCVLGISAIIVAQWDRFATPKHRQTRAGVFLGLGLSGVVPTMHFTIAEGFVKATTVGQM
GWFFLMAVMYITGAGLYAARIPERFFPGKFDIWFQSHQIFHVLVVAAAFVHFYGVSNLQE
FRYGLEGGCTDDSLL
>tr|T1RUT6|T1RUT6_CAPHI Adiponectin receptor protein 1 OS=Capra hircus OX=9925 GN=AdipoR1 PE=2 SV=1
MSSHKGPAVAQGNGAPASNRVADTVELAELGPLLEEKGKRAVTSPTKAEEEQACPGPQEE
EEEVRVLTLPLQAHHAMEKMEEFVYKVWEGRWRVIPYDVLPDWLKDNDYLLHGHRPPMPS
FRACFKSIFRIHTETGNIWTHLLGFVLFLFLGILTMLRPNMYFMAPLQEKVVFGMFFLGA
VLCLSFSWLFHTAYCHSEKVSRTFSKLDYSGIALLIMGSFVPWLYYSFYCSPQPRLIYLS
IVCVLGISAIIVAQWDRFATPKHRQTRAGVFLGLGLSGVVPTMHFTIAEGFVKATTVGQM
GWFFLMAVMYITGAGLYAARIPERFFPGKFDIWFQSHQIFHVLVVAAAFVHFYGVSNLQE
FRYGLEGGCTDDSLL
>tr|A0A1D9CFD5|A0A1D9CFD5_CASFI Adiponectin receptor protein 1 OS=Castor fiber OX=10185 GN=ADIPOR1 PE=2 SV=1
MSSHKGSVVPQGSGAPTSNREPDTVELAELGPLLEEKGKRVTANPTKTEEEQTCPVPQEE
EEEVRVLTLPLQAHHAMEKMEEFVYKVWEGRWRVIPYDVLPDWLKDNDYLLHGHRPPMPS
FRACFKSIFRIHTETGNIWTHLLGFVLFLFLGILTMLRPNMYFMAPLQEKVVFGMFFLGA
VLCLSFSWLFHTVYCHSEKVSRTFSKLDYSGIALLIMGSFVPWLYYSFYCSPQPRLIYLS
IVCVLGISAIIVAQWDRFATPKHRQTRAGVFLGLGLSGVVPTMHFTIAEGFVKATTVGQM
GWFFLMAVMYITGAGLYAARIPERFFPGKFDIWFQSHQIFHVLVVAAAFVHFYGVSNLQE
FRYGLEGGCTDDSLL
>tr|A0A250YGY0|A0A250YGY0_CASCN Adiponectin receptor protein 1 OS=Castor canadensis OX=51338 GN=ADIPOR1 PE=4 SV=1
MSSHKGSVVPQGNGAPTSNREPDTVELAELGPLLEEKGKRVTANPTKTEEEQTCPVPQEE
EEEVRVLTLPLQAHHAMEKMEEFVYKVWEGRWRVIPYDVLPDWLKDNDYLLHGHRPPMPS
FRACFKSIFRIHTETGNIWTHLLGFVLFLFLGILTMLRPNMYFMAPLQEKVVFGMFFLGA
VLCLSFSWLFHTVYCHSEKVSRTFSKLDYSGIALLIMGSFVPWLYYSFYCSPQPRLIYLS
IVCVLGISAIIVAQWDRFATPKHRQTRAGVFLGLGLSGVVPTMHFTIAEGFVKATTVGQM
GWFFLMAVMYITGAGLYAARIPERFFPGKFDIWFQSHQIFHVLVVAAAFVHFYGVSNLQE
FRYGLEGGCTDDSLL
>tr|G5B376|G5B376_HETGA Adiponectin receptor protein 1 OS=Heterocephalus glaber OX=10181 GN=GW7_12855 PE=4 SV=1
MSSHKGSVAAQGTGTPASNRETDTVELAELGPLLEEKGKRVIANPTKAEDEQTCPVPQEE
EEEVRVLTLPLQAHHAMEKMEEFVYKVWEGRWRVIPYDVLPDWLKDNDYLLHGHRPPMPS
FRACFKSIFRIHTETGNIWTHLLGFVLFLFLGILTMLRPNMYFMAPLQEKVVFGMFFLGA
VLCLSFSWLFHTVYCHSEKVSRTFSKLDYSGIALLIMGSFVPWLYYSFYCSPQPRLIYLS
IVCVLGISAIIVAQWDRFATPKHRQTRAGVFLGLGLSGVVPTMHFTIAEGFVKATTVGQM
GWFFLMAVMYIAGAGLYAARIPERFFPGKFDIWFQSHQIFHVLVVAAAFVHFYGVSNLQE
FRYGLEGGCTDDSLL
>tr|A0A3Q2UGK1|A0A3Q2UGK1_CHICK Adiponectin receptor protein 1 OS=Gallus gallus OX=9031 GN=ADIPOR1 PE=2 SV=1
MASRKAAAAAQGNGLAAAGRDRAHLELAELGPLLEEKGEQGAAGTASAEDPPCPVAREEE
EEVVRVLTLPLQAHHAMEKMEEFVYKVWEGRWRVIPYDVLPDWLKDNDYLLHGHRPPMPS
FRACFKSIFRIHTETGNIWTHLLGFVLFLCLGILTMLRPNMYFMAPLQEKVVFGMFFLGA
VLCLSFSWLFHTVYCHSEKVSRTFSKLDYSGIALLIMGSFVPWLYYSFYCSPQPRLIYLS
IVCVLGISAIIVAQWDRFATPKHRQTRAGVFLGLGLSGVVPTMHFTIAEGFVKATTVGQM
GWFFLMAVMYITGAGLYAARIPERFFPGKFDIWFQSHQIFHVLVVAAAFVHFYGVSNLQE
FRYGLEGGCTDDSLL
>tr|S7NTX1|S7NTX1_MYOBR Adiponectin receptor protein 1 OS=Myotis brandtii OX=109478 GN=D623_10008165 PE=4 SV=1
MSSHKAPVVAQGNGAPASNRETDTVELAELGPLLEEKGKRGIADPAKAEEEQACPVPQEE
EEEVRVLTLPLQAHHAMEKMEEFVYKVWEGRWRVIPYDVLPDWLKDNDYLLHGHRPPMPS
FRACFRSIFRIHTETGNIWTHLLGFVLFLFLGILTMLRPNMYFMAPLQEKVVFGMFFLGA
VLCLSFSWLFHTVYCHSEKVSRTFSKLDYSGIAILIMGSFVPWLYYSFYCSPQSRLIYLS
IICVLGISAIIVAQWDRFATPKHRQTRAGVFLGLGLSGVVPTMHFTISEGFVKATTVGQM
GWFFLMAVMYITGAGLYAARIPERFFPGKFDIWFQSHQIFHVLVVAAAFVHFYGVSNLQE
FRYGLEGGCTDDSLL
>tr|S9YPU9|S9YPU9_CAMFR Adiponectin receptor protein 1 OS=Camelus ferus OX=419612 GN=CB1_000111002 PE=4 SV=1
MSSHKGPVVAQGSGTPAGNREADTVELAELGPLLEEKGKRVVTSPTKAEEEQACPGPQEE
EEEVRVLTLPLQAHHAMEKMEEFVYKVWEGRWRVIPYDVLPDWLKDNDYLLHGHRPPMPS
FRACFKSIFRIHTETGNIWTHLLGFVLFLFLGILTMLRPNMYFMAPLQEKVVFGMFFLGA
VLCLSFSWLFHTVYCHSEKVSRTFSKLDYSGIALLIMGSFVPWLYYSFYCSPQPRLIYLS
IVCVLGISAIIVAQWDRFATPKHRQTRAGVFLGLGLSGVVPTMHFTIAEGFVKATTVGQM
GWFFLMAVMYITGAGLYAARIPERFFPGKFDIWFQSHQIFHVLVVAAAFVHFYGVSNLQE
FRYGLEGGCTDDSLL
>tr|A0A485N7U2|A0A485N7U2_LYNPA Adiponectin receptor protein 1 OS=Lynx pardinus OX=191816 GN=LYPA_23C008222 PE=4 SV=1
MSSHKGSVVAQGNGAPASNRETDTVELAELGPLLEEKGKRVIANPTKAEEEQACPVPQEE
EEEVRVLTLPLQAHHAMEKMEEFVYKVWEGRWRVIPYDVLPDWLKDNDYLLHGHRPPMPS
FRACFKSIFRIHTETGNIWTHLLGFVLFLFLGILTMLRPNMYFMAPLQEKVVFGMFFLGA
VLCLSFSWLFHTVYCHSEKVSRTFSKLDYSGIALLIMGSFVPWLYYSFYCSPQPRLIYLS
IVCVLGISAIIVAQWDRFATPKHRQTRAGVFLGLGLSGVVPTMHFTIAEGFVKATTVGQM
GWFFLMAVMYITGAGLYAARIPERFFPGKFDIWFQSHQIFHVLVVAAAFVHFYGVSNLQE
FRYGLEGGCTDDSLL
>tr|A0A384A5V1|A0A384A5V1_BALAS adiponectin receptor protein 1 OS=Balaenoptera acutorostrata scammoni OX=310752 GN=ADIPOR1 PE=4 SV=1
MSSHKGPVVAQGNGAPAGNREADTVELAELGPLLEEQGKRGVASPTKAEEEQACPVPQEE
EEEVRVLTLPLQAHHAMEKMEEFVYKVWEGRWRVIPYDVLPDWLKDNDYLLHGHRPPMPS
FRACFRSIFRIHTETGNIWTHLLGFVLFLFLGILTMLRPNMYFLAPLQEKVVFGMFFLGA
VLCLSFSWLFHTVYCHSEKVSRTFSKLDYSGIALLIMGSFVPWLYYSFYCSPQPRLIYLS
IVCVLGISAIIVAQWDRFATPKHRQTRAGVFLGLGLSGVVPTMHFTIAEGFVKATTVGQM
GWFFLMAVMYITGAGLYAARIPERFFPGKFDIWFQSHQIFHVLVVAAAFVHFYGVSNLQE
FRYGLEGGCTDDSLL
>tr|A0A340X874|A0A340X874_LIPVE adiponectin receptor protein 1 OS=Lipotes vexillifer OX=118797 GN=ADIPOR1 PE=4 SV=1
MSSHKGPVVAQGSGAPAGNREADTVELAELGPLLEEQGKRGVASPTKAEGERARAVPQEE
EEEVRVLTLPLQAHHAMEKMEEFVYKVWEGRWRVIPYDVLPDWLQDNDYLLHGHRPPMPS
FRACFQSIFRIHTETGNIWTHLLGFVLFLFLGILTMLRPNMYFMAPLQEKVVFGMFFLGA
VLCLSFSWLFHTVYCHSEKVSRTFSKLDYSGIALLIMGSFVPWLYYSFYCSPQPRLIYLS
SVCVLGISAIIVAQWDRFATPKHRQTRAGVFLGLGLSGVVPTMHFTIAEGFVKATTVGQM
GWFFLMAVMYIAGAGLYAARIPERFFPGKFDIWFQSHQIFHVLVVAAAFVHFYGVSNLQE
FRYGLEGGCTDDSLL
>tr|A0A455B5X2|A0A455B5X2_PHYMC adiponectin receptor protein 1 OS=Physeter macrocephalus OX=9755 GN=ADIPOR1 PE=4 SV=1
MSSHKGPVVAQGSGAPAGNREADTVELAELGPLLEEQGKRGVASPTKAEEEQACPVPQEE
EEEVRVLTLPLQAHHAMEKMEEFVYKVWEGRWRVIPYDVLPDWLKDNDYLLHGHRPPMPS
FRACFRSIFRIHTETGNIWTHLLGFVLFLFLGILTMLRPNMYFMAPLQEKVVFGMFFLGA
VLCLSFSWLFHTVYCHSEKVSRTFSKLDYSGIALLIMGSFVPWLYYSFYCSPRPRLIYLS
AVCVLGISAIVAAQWDRFATPKHRHTRAGVFLGLGLSGVVPTMHFTIAEGFVKATTVGQM
GWFFLMAVMYITGAGLYAARIPERFFPGKFDIWFQSHQIFHVLVVAAAFVHFYGVSNLQE
FRYGLEGGCTDDSLL
>tr|A0A5A9NEQ8|A0A5A9NEQ8_9TELE Adiponectin receptor protein 1 OS=Triplophysa tibetana OX=1572043 GN=E1301_Tti010536 PE=4 SV=1
MSGQIRSASHADCRVTEESHVPADMELMELGPLLEEKGPGGAPGLKSEGASGLVDDEEDD
DDVGDILTLPLQAHHAMEKMEEFVHKVWEGRWRVIPFHVLPEWLKDNDYLLHGHRPPMPS
FRACFRSIFRIHTETGNIWTHLLGLILFLCLGTLTMLRPNMYFMAPLQEKVVFGMFFLGA
VLCLSFSWLFHTVYCHSEKVSRTFSKLDYSGIALLIMGSFVPWLYYSFYCSPQPRLIYLT
VVCVLGIAAIVVAQWDRFSTPRHRPTRAGVFMGLGLSGIVPTMHFIIEEGFVKATTVGQM
GWFYLMGAMYITGAGLYAARIPERYFPGKCDIWFHSHQIFHVLVVAAAFIHFYGVTNLQE
FRYGLEGGCTDDTLL
>tr|A0A098M1U8|A0A098M1U8_9SAUR Adiponectin receptor protein 1 OS=Hypsiglena sp. JMG-2014 OX=1550645 PE=4 SV=1
MASRKGSVTGPGNAPVGNGRDQEDVELAELGPLLEEKACPGTSRSADNPCQPCPVTQEEE
EEEVRVLTLPLQAHHAMEKMEEFVYKVWEGRWRVIPYDVLPDWLKDNDYLLHGHRPPMPS
FRACFKSIFRIHTETGNIWTHLLGFVLFLCLGVLTMLRPNMYFLAPLQEKVVFGMFFLGA
VLCLSFSWLFHTVYCHSEKVSRTFSKLDYSGIALLIMGSFVPWLYYSFYCSPQPRLIYLS
IVCVLGISAIIVAQWDRFATPKHRQTRAGVFLGLGLSGVVPTMHFTIAEGFVKATTVGQM
GWFFLMAVMYITGAGLYAARIPERFFPGKFDIWFQSHQIFHVLVVAAAFVHFYGVSNLQE
FRYGLEGGCTDDSLL
>tr|A0A5N4CI81|A0A5N4CI81_CAMDR Adiponectin receptor protein 1 OS=Camelus dromedarius OX=9838 GN=Cadr_000023005 PE=4 SV=1
MSSHKGPVVAQGSGAPAGNREADTVELAELGPLLEEKGKRVVTSPTKAEEEQACPGPQEE
EEEVRVLTLPLQAHHAMEKMEEFVYKVWEGRWRVIPYDVLPDWLKDNDYLLHGHRPPMPS
FRACFKSIFRIHTETGNIWTHLLGFVLFLFLGILTMLRPNMYFMAPLQEKVVFGMFFLGA
VLCLSFSWLFHTVYCHSEKVSRTFSKLDYSGIALLIMGSFVPWLYYSFYCSPQPRLIYLS
IVCVLGISAIIVAQWDRFATPKHRQTRAGVFLGLGLSGVVPTMHFTIAEGFVKATTVGQM
GWFFLMAVMYITGAGLYAARIPERFFPGKFDIWFQSHQIFHVLVVAAAFVHFYGVSNLQE
FRYGLEGGCTDDSLL
>sp|Q91VH1|PAQR1_MOUSE Adiponectin receptor protein 1 OS=Mus musculus OX=10090 GN=Adipor1 PE=1 SV=1
MSSHKGSAGAQGNGAPSGNREADTVELAELGPLLEEKGKRAASSPAKAEEDQACPVPQEE
EEEVRVLTLPLQAHHAMEKMEEFVYKVWEGRWRVIPYDVLPDWLKDNDYLLHGHRPPMPS
FRACFKSIFRIHTETGNIWTHLLGFVLFLFLGILTMLRPNMYFMAPLQEKVVFGMFFLGA
VLCLSFSWLFHTVYCHSEKVSRTFSKLDYSGIALLIMGSFVPWLYYSFYCSPQPRLIYLS
IVCVLGISAIIVAQWDRFATPKHRQTRAGVFLGLGLSGVVPTMHFTIAEGFVKATTVGQM
GWFFLMAVMYITGAGLYAARIPERFFPGKFDIWFQSHQIFHVLVVAAAFVHFYGVSNLQE
FRYGLEGGCTDDSLL
>sp|Q96A54|PAQR1_HUMAN Adiponectin receptor protein 1 OS=Homo sapiens OX=9606 GN=ADIPOR1 PE=1 SV=1
MSSHKGSVVAQGNGAPASNREADTVELAELGPLLEEKGKRVIANPPKAEEEQTCPVPQEE
EEEVRVLTLPLQAHHAMEKMEEFVYKVWEGRWRVIPYDVLPDWLKDNDYLLHGHRPPMPS
FRACFKSIFRIHTETGNIWTHLLGFVLFLFLGILTMLRPNMYFMAPLQEKVVFGMFFLGA
VLCLSFSWLFHTVYCHSEKVSRTFSKLDYSGIALLIMGSFVPWLYYSFYCSPQPRLIYLS
IVCVLGISAIIVAQWDRFATPKHRQTRAGVFLGLGLSGVVPTMHFTIAEGFVKATTVGQM
GWFFLMAVMYITGAGLYAARIPERFFPGKFDIWFQSHQIFHVLVVAAAFVHFYGVSNLQE
FRYGLEGGCTDDTLL
>tr|A0A1U7S6A6|A0A1U7S6A6_ALLSI adiponectin receptor protein 1 isoform X2 OS=Alligator sinensis OX=38654 GN=ADIPOR1 PE=4 SV=1
MSSRKASATNQGNGLSNGNRERGHLELAELGPLLEEKGDQGPSSSANADDPPCTVTQEEE
EEEVRVLTLPLQAHHAMEKMEEFVYKVWEGRWRVIPYDVLPDWLKDNDYLLHGHRPPMPS
FRACFKSIFRIHTETGNIWTHLLGFVLFLFLGILTMLRPNMYFMAPLQEKVVFGMFFLGA
VLCLSFSWLFHTVYCHSEKVSRTFSKLDYSGIALLIMGSFVPWLYYSFYCSPQPRLIYLS
IVCVLGISAIIVAQWDRFATPKHRQTRAGVFLGLGLSGVVPTMHFTIAEGFVKATTVGQM
GWFFLMAVMYITGAGLYAARIPERFFPGKFDIWFQSHQIFHVLVVAAAFVHFYGVSNLQE
FRYGLEGGCTDDSLL
>tr|B1Q3K8|B1Q3K8_9PRIM Adiponectin receptor1 OS=Macaca fuscata OX=9542 GN=AdipoR1 PE=2 SV=1
MSSHKGSVVAQGNGTPASNRETDTVELAELGPLLEEKGKRVIANPTKAEEEQTCPVPQEE
EEEVRVLTLPLQAHHAMEKMEEFVYKVWEGRWRVIPYDVLPDWLKDNDYLLHGHRPPMPS
FRACFKSIFRIHTETGNIWTHLLGFVLFLFLGILTMLRPNMYFMAPLQEKVVFGMFFLGA
VLCLSFSWLFHTVYCHSEKVSRTFSKLDYSGIALLIMGSFVPWLYYSFYCSPQPRLIYLS
IVCVLGISAIIVAQWDRFATPKHRQTRAGVFLGLGLSGVVPTMHFTIAEGFVKATTVGQM
GWFFLMAVMYITGAGLYAARIPERFFPGKFDIWFQSHQIFHVLVVAAAFVHFYGVSNLQE
FRYGLEGGCTDDTLL
>tr|H2Q0X5|H2Q0X5_PANTR ADIPOR1 isoform 2 OS=Pan troglodytes OX=9598 GN=ADIPOR1 PE=2 SV=1
MSSHKGSVVAQGNGAPASNREADTVELAELGPLLEEKGKRVIANPPKAEEEQTCPVPQEE
EEEVRVLTLPLQAHHAMEKMEEFVYKVWEGRWRVIPYDVLPDWLKDNDYLLHGHRPPMPS
FRACFKSIFRIHTETGNIWTHLLGFVLFLFLGILTMLRPNMYFMAPLQEKVVFGMFFLGA
VLCLSFSWLFHTVYCHSEKVSRTFSKLDYSGIALLIMGSFVPWLYYSFYCSPQPRLIYLS
IVCVLGISAIIVAQWDRFATPKHRQTRAGVFLGLGLSGVVPTMHFTIAEGFVKATTVGQM
GWFFLMAVMYITGAGLYAARIPERFFPGKFDIWFQSHQIFHVLVVAAAFVHFYGVSNLQE
FRYGLEGGCTDDTLL
>tr|U3J969|U3J969_ANAPP Adiponectin receptor 1 OS=Anas platyrhynchos platyrhynchos OX=8840 GN=ADIPOR1 PE=4 SV=2
MASRKAAATGPGTGLAAAANRERAHLELAELGPLLEEKGEQGAAGPPSAEDPPCPAAREE
EEEVVRVLTLPLQAHHAMEKMEEFVYKVWEGRWRVIPYDVLPDWLKDNDYLLHGHRPPMP
SFRACFKSIFRIHTETGNIWTHLLGFVLFLCLGILTMLRPNMYFMAPLQEKVVFGMFFLG
AVLCLSFSWLFHTVYCHSEKVSRTFSKLDYSGIALLIMGSFVPWLYYSFYCSPQPRLIYL
SIVCVLGISAIIVAQWDRFATPKHRQTRAGVFLGLGLSGVVPTMHFTIAEGFVKATTVGQ
MGWFFLMAVMYITGAGLYAARIPERFFPGKFDIWFQSHQIFHVLVVAAAFVHFYGVSNLQ
EFRYGLEGGCTDDSLL
>tr|A0A0K0MCJ8|A0A0K0MCJ8_ANSCY Adiponectin receptor 1 OS=Anser cygnoid OX=8845 GN=ADIPOR1 PE=2 SV=1
MASRKAAAAGPGTGLAAAAGRERVHLELAELGPLLEEKGEQGAAGPPSAEDPPCPAAREE
EEEVVRVLTLPLQAHHAMEKMEEFVYKVWEGRWRVIPYDVLPDWLKDNDYLLHGHRPPMP
SFRACFKSIFRIHTETGNIWTHLLGFVLFLCLGILTMLRPNMYFMAPLQEKVVFGMFFLG
AVLCLSFSWLFHTVYCHSEKVSRTFSKLDYSGIALLIMGSFVPWLYYSFYCSPQPRLIYL
SIVCVLGISAIIVAQWDRFATPKHRQTRAGVFLGLGLSGVVPTMHFTIAEGFVKATTVGQ
MGWFFLMAVMYITGAGLYAARIPERFFPGKFDIWFQSHQIFHVLVVAAAFVHFYGVSNLQ
EFRYGLEGGCTDNSLL
>tr|A0A0U3BJZ6|A0A0U3BJZ6_9AVES Adiponectin receptor 1 OS=Anser anser OX=8843 PE=2 SV=1
MASRKAAAAGPGTGLAAAAGRERVHLELAELGPLLEEKGEQGAAGPPSAEDPPCPAAREE
EEEVVRVLTLPLQAHHAMEKMEEFVYKVWEGRWRVIPYDVLPDWLKDNDYLLHGHRPPMP
SFRACFKSIFRIHTETGNIWTHLLGFVLFLCLGILTMLRPNMYFMAPLQEKVVFGMFFLG
AVLCLSFSWLFHTVYCHSEKVSRTFSKLDYSGIALLIMGSFVPWLYYSFYCSPQPRLIYL
SIVCVLGISAIIVAQWDRFATPKHRQTRAGVFLGLGLSGVVPTMHFTIAEGFVKATTVGQ
MGWFFLMAVMYITGAGLYAARIPERFFPGKFDIWFQSHQIFHVLVVAAAFVHFYGVSNLQ
EFRYGLEGGCTDNSLL
>tr|A0A0K0K9X5|A0A0K0K9X5_SCOMX Adiponectin receptor 1 OS=Scophthalmus maximus OX=52904 PE=2 SV=1
MSGRNGSASDADCQISEDCQVPDVELMELGPLLDEGGGRQAASKGVYPEGAAMLAEEEEE
DDEVGEVLTLPLQAHHAMEKMEEFVHKVWEGRWRVIPFHVLPEWLKDNDYLLHGHRPPMP
SFRACFGSIFRIHTETGNIWTHLLGLILFICLGTLTMLRPNMYFMAPLQEKVVFGMFFLG
AVLCLSFSWLFHTVYCHSEKVSRTFSKLDYSGIALLIMGSFVPWLYYSFYCSPQPRLIYL
TIVCVLGIAAIIVAQWDRFSTPRHRPTRAGVFMGLGLSGIVPTMHFTIEEGFVKATTVGQ
MGWFYLMGAMYITGAGLYAARIPERYFPGKCDIWFHSHQIFHVLVVAAAFIHFYGVSNLQ
EFRYGLEGGCTDDTLL
>tr|I3KSU6|I3KSU6_ORENI Adiponectin receptor 1a OS=Oreochromis niloticus OX=8128 GN=adipor1 PE=4 SV=1
MSGRNGSASDADCRISEDCQVPDVELMELGPLLEEGGARQAVSKSVHPEGAAMLADEEEE
DDEVGEVLTLPLQAHHAMEKMEEFVHKVWEGRWRVIPFHVLPEWLKDNDYLLHGHRPPMP
SFRACFGSIFRIHTETGNIWTHLLGLILFLCLGTLTMLRPNMYFMAPLQEKVVFGMFFLG
AVLCLSFSWLFHTVYCHSEKVSRTFSKLDYSGIALLIMGSFVPWLYYSFYCSPQPRLIYL
TIVCILGIAAIIVAQWDRFSTPRHRPTRAGVFMGLGLSGIVPTMHFTIEEGFVKATTVGQ
MGWFYLMGAMYITGAGLYAARIPERYFPGKCDIWFHSHQIFHVLVVAAAFIHFYGVSNLQ
EFRYGLEGGCTDDSLL
>tr|A0A3Q2FLZ4|A0A3Q2FLZ4_CYPVA Adiponectin receptor 1a OS=Cyprinodon variegatus OX=28743 PE=4 SV=1
MSVRNGSASDADCQISEDCNVPDVELKELGPLLEEGGGRQGPSKGVHPEGVAMLAEEEDD
DDEVGEVLTLPLQAHHAMEKMEEFVHKVWEGRWRVIPFHVLPDWLKDNDYLLHGHRPPMP
SFRACFGSIFRIHTETGNIWTHLLGLILFVCLGTLTMLRPNMYFMAPLQEKVVFGMFFLG
AVLCLSFSWLFHTVYCHSEKVSRTFSKLDYSGIALLIMGSFVPWLYYSFYCSPQPRLIYL
TIVCVLGIAAIIVAQWDRFATPRHRPTRAGVFMGLGLSGIVPTMHFTIEEGFVKATTVGQ
MGWFYLMGAMYITGAGLYAARIPERFFPGKCDIWFHSHQIFHVLVVAAAFIHFYGVSNLQ
EFRYGLEGGCTDDSLL
>tr|A0A3P9D7X1|A0A3P9D7X1_9CICH Adiponectin receptor 1a OS=Maylandia zebra OX=106582 PE=4 SV=1
MSGRNGSASDADCRISEDCQVPDVELMELGPLLEEGGARQGVSKSVHSEGAAMLADEEEE
DDEVGEVLTLPLQAHHAMEKMEEFVHKVWEGRWRVIPFHVLPEWLKDNDYLLHGHRPPMP
SFRACFGSIFRIHTETGNIWTHLLGLILFLCLGTLTMLRPNMYFMAPLQEKVVFGMFFLG
AVLCLSFSWLFHTVYCHSEKVSRTFSKLDYSGIALLIMGSFVPWLYYSFYCSPQPRLIYL
TIVCILGIAAIIVAQWDRFSTPRHRPTRAGVFMGLGLSGIVPTMHFTIEEGFVKATTVGQ
MGWFYLMGAMYITGAGLYAARIPERFFPGKCDIWFHSHQIFHVLVVAAAFIHFYGVSNLQ
EFRYGLEGGCTDDSLL
>tr|A0A3B4ZMJ6|A0A3B4ZMJ6_9TELE Adiponectin receptor 1a OS=Stegastes partitus OX=144197 PE=4 SV=1
MSGRNGSASDADCRISEDCHVPDVELMELGPLLEEGGGRQAASKGAHPEGAAMLADEEEE
DDEVGEVLTLPLQAHHAMEKMEEFVHKVWEGRWRVIPFHVLPEWLKDNDYLLHGHRPPMP
SFRACFGSIFRIHTETGNIWTHLLGLILFLCLGTLTMLRPNMYFMAPLQEKVVFGMFFLG
AVLCLSFSWLFHTVYCHSEKVSRTFSKLDYSGIALLIMGSFVPWLYYSFYCSPQPRLIYL
TIVCVLGIAAIIVAQWDRFSTPRHRPTRAGVFMGLGLSGIVPTMHFTIEEGFVKATTVGQ
MGWFYLMGAMYITGAGLYAARIPERYFPGKCDIWFHSHQIFHVLVVAAAFIHFYGVSNLQ
EFRYGLEGGCTDDSLL
>tr|A0A3Q1JWE1|A0A3Q1JWE1_ANATE Adiponectin receptor 1a OS=Anabas testudineus OX=64144 PE=4 SV=1
MSGRNGSASDADCRISEDCRVPDVELMELGPLLEDGGGRQTASKSVNPEGAEMLGDEEEE
DDEVGEVLTLPLQAHHAMEKMEEFVHKVWEGRWRVIPFHVLPEWLKDNDYLLHGHRPPMP
SFRACFGSIFRIHTETGNIWTHLLGLILFLCLGTLTMLRPNIYFMAPLQEKVVFGMFFLG
AVLCLSFSWLFHTVYCHSEKVSRTFSKLDYSGIALLIMGSFVPWLYYSFYCSPQPRLIYL
TIVCVLGIAAIIVAQWDRFSTPRHRPTRAGVFMGLGLSGIVPTMHFTIEEGFVKATTVGQ
MGWFYLMGAMYITGAGLYAARIPERYFPGKCDIWFHSHQIFHVLVVAAAFIHFYGVSNLQ
EFRYGLEGGCTDDSLL
>tr|A0A3B3CUC3|A0A3B3CUC3_ORYME Adiponectin receptor 1a OS=Oryzias melastigma OX=30732 PE=4 SV=1
MSVRNGSAGDADCQISEDDHVPDVELIELGPLLEEGGGQQVASNGIHSEGAAMLTDEDEE
DDEVEEVLTLPLQAHHAMEKMEEFVHKVWEGRWRVIPFHVLPEWLKDNDYLLHGHRPPMP
SFRACFGSIFRIHTETGNIWTHLLGWILFVCLGTLTMLRPNIYFMAPLQEKVVFGMFFLG
AVLCLSFSWLFHTVYCHSEKVSRTFSKLDYSGIALLIMGSFVPWLYYSFYCSPQPRLIYL
TIVCVLGIAAIIVAQWDRFATPRHRPTRAGVFMGLGLSGIVPTMHFTIEEGFVKATTVGQ
MGWFYLMGAMYITGAGLYAARIPERFFPGKCDIWFHSHQIFHVLVVAAAFVHFYGVSNLQ
EFRYGLEGGCTDDTLL
>tr|A0A3Q3K8V5|A0A3Q3K8V5_MONAL Adiponectin receptor 1a OS=Monopterus albus OX=43700 PE=4 SV=1
MSGRNGSANDADCRISEDCQVPDVELMEPEPLLEEGGGRQAVSKGVHPEGAAMLADEDEE
DDEVGEVLTLPLQAHHAMEKMEEFVHKVWEGRWRVIPFHVLPEWLKDNDYLLHGHRPPMP
SFRACFGSIFRIHTETGNIWTHLLGLILFICLGTLTMLRPNIYFMAPLQEKVVFGMFFLG
AVLCLSFSWLFHTVYCHSEKVSRTFSKLDYSGIALLIMGSFVPWLYYSFYCSPQPRLIYL
TIVCVLGIAAIIVAQWDRFSTPRHRPTRAGVFMGLGLSGIVPTMHFTIEEGFVKATTVGQ
MGWFYLMGAMYITGAGLYAARIPERYFPGKCDIWFQSHQIFHVLVVAAAFIHFYGVSNLQ
EFRYGLEGGCTDDSLL
>tr|A0A3Q3GIH8|A0A3Q3GIH8_9LABR Adiponectin receptor 1a OS=Labrus bergylta OX=56723 PE=4 SV=1
MSGRNGSASDADCRISEDCRVPDAELMELGPLLKEGGGRQAASKGLHSEGAAVLADEEEE
DEEVGEVLTLPLQAHHAMEKMEEFVHKVWEGRWRVIPFHVLPEWLKDNDYLLHGHRPPMP
SFRACFGSIFRIHTETGNIWTHLLGLILFICLGTLTMLRPNMYFMAPLQEKVVFGMFFLG
AVLCLSFSWLFHTVYCHSEKVSRTFSKLDYSGIALLIMGSFVPWLYYSFYCSPQPRLIYL
TIVCVLGIAAIIVAQWDRFSTPRHRPTRAGVFMGLGLSGIVPTMHFTIEEGFVKATTVGQ
MGWFYLMGAMYITGAGLYAARIPERYFPGKCDIWFHSHQIFHVLVVAAAFIHFYGVSNLQ
EFRYGLEGGCTDDTLL
>tr|A0A3P8NM80|A0A3P8NM80_ASTCA Adiponectin receptor 1a OS=Astatotilapia calliptera OX=8154 PE=4 SV=1
MSGRNGSASDADCRISEDCQVPDVELMELGPLLEEGGARQGVSKSVHSEGAAMLADEEEE
DDEVGEVLTLPLQAHHAMEKMEEFVHKVWEGRWRVIPFHVLPEWLKDNDYLLHGHRPPMP
SFRACFGSIFRIHTETGNIWTHLLGLILFLCLGTLTMLRPNMYFMAPLQEKVVFGMFFLG
AVLCLSFSWLFHTVYCHSEKVSRTFSKLDYSGIALLIMGSFVPWLYYSFYCSPQPRLIYL
TIVCILGIAAIIVAQWDRFSTPRHRPTRAGVFMGLGLSGIVPTMHFTIEEGFVKATTVGQ
MGWFYLMGAMYITGAGLYAARIPERFFPGKCDIWFHSHQIFHVLVVAAAFIHFYGVSNLQ
EFRYGLEGGCTDDSLL
>tr|A0A087YB07|A0A087YB07_POEFO Adiponectin receptor 1a OS=Poecilia formosa OX=48698 PE=4 SV=2
MSVRNGSASDADCQISEDCSVPDVELMELGPLLEEGGGRQGPCKGVHPEGAAMIADEEEE
DGEVGEVLTLPLQAHHAMEKMEEFVHKVWEGRWRVIPFHVLPDWLKDNDYLLHGHRPPMP
SFRACFGSIFRIHTETGNIWTHLLGWILFVCLGTLTMLRPNMYFMAPLQEKVVFGMFFLG
AVLCLSFSWLFHTVYCHSEKVSRTFSKLDYSGIALLIMGSFVPWLYYSFYCSPQPRLIYL
TIVCVLGIAAIIVAQWDRFATPRHRPTRAGVFMGLGLSGIVPTMHFTIEEGFVKATTVGQ
MGWFYLMGAMYITGAGLYAARIPERFFPGKCDIWFHSHQIFHVLVVAAAFIHFYGVSNLQ
EFRYGLEGGCTDDTLL
>tr|M3ZME1|M3ZME1_XIPMA Adiponectin receptor 1a OS=Xiphophorus maculatus OX=8083 PE=4 SV=1
MSVRNGSASDADCRISEDCSVPDVELMELGPLLEEGGGLQGPCKGVHPEGAAMLADEEEE
DDEVGEVLTLPLQAHHAMEKMEEFVHKVWEGRWRVIPFHVLPDWLKDNDYLLHGHRPPMP
SFRACFGSIFRIHTETGNIWTHLLGWILFVCLGTLTMLRPNMYFMAPLQEKVVFGMFFLG
AVLCLSFSWLFHTVYCHSEKVSRTFSKLDYSGIALLIMGSFVPWLYYSFYCSPQPRLIYL
TIVCVLGIAAIIVAQWDRFATPRHRPTRAGVFMGLGLSGIVPTMHFTIEEGFVKATTVGQ
MGWFYLMGAMYITGAGLYAARIPERFFPGKCDIWFHSHQIFHVLVVAAAFIHFYGVSNLQ
EFRYGLEGGCTDDSLL
>tr|A0A3B4CFY7|A0A3B4CFY7_PYGNA Adiponectin receptor 1a OS=Pygocentrus nattereri OX=42514 PE=4 SV=1
MSGRNGSANDADCRISEECHVPADVELMELGPLLEEPGPLVANTLLSEQVESDLAVEDND
DDEVGEVLTLPLQAHHAMEKMEEFVHKVWEGRWRVIPFHVLPEWLKDNDYLLHGHRPPMP
SFRACFGSIFRIHTETGNIWTHLLGLILFLCLGTLTMLRPNMYFMAPLQEKVVFGMFFLG
AVLCLSFSWLFHTVYCHSEKVSRTFSKLDYSGIALLIMGSFVPWLYYSFYCSPQPRLIYL
TIVCVLGIAAIIVAQWDRFSTPRHRPTRAGVFMGLGLSGIVPTMHFTIEEGFIKATTVGQ
MGWFYLMGAMYITGAGLYAARIPERYFPGKCDIWFHSHQIFHVLVVAAAFIHFYGVSNLQ
EFRYGLEGGCTDDTLL
>tr|A0A3B3UKM4|A0A3B3UKM4_9TELE Adiponectin receptor 1a OS=Poecilia latipinna OX=48699 PE=4 SV=1
MSVRNGSASDADCQISEDCSVPDVELMELGPLLEEGGGRQGPCKGVHPEGAAMIADEEEE
DGEVGEVLTLPLQAHHAMEKMEEFVHKVWEGRWRVIPFHVLPDWLKDNDYLLHGHRPPMP
SFRACFGSIFRIHTETGNIWTHLLGWILFVCLGTLTMLRPNMYFMAPLQEKVVFGMFFLG
AVLCLSFSWLFHTVYCHSEKVSRTFSKLDYSGIALLIMGSFVPWLYYSFYCSPQPRLIYL
TIVCVLGIAAIIVAQWDRFATPRHRPTRAGVFMGLGLSGIVPTMHFTIEEGFVKATTVGQ
MGWFYLMGAMYITGAGLYAARIPERFFPGKCDIWFHSHQIFHVLVVAAAFIHFYGVSNLQ
EFRYGLEGGCTDDTLL
>tr|A0A3Q3CJ66|A0A3Q3CJ66_HAPBU Adiponectin receptor 1a OS=Haplochromis burtoni OX=8153 PE=4 SV=1
MSGRNGSASDADCRISEDCQVPDVELMELGPLLEEGGARQGVSKSVHPEGAAMLADEEEE
DDEVGEVLTLPLQAHHAMEKMEEFVHKVWEGRWRVIPFHVLPEWLKDNDYLLHGHRPPMP
SFRACFGSIFRIHTETGNIWTHLLGLILFLCLGTLTMLRPNMYFMAPLQEKVVFGMFFLG
AVLCLSFSWLFHTVYCHSEKVSRTFSKLDYSGIALLIMGSFVPWLYYSFYCSPQPRLIYL
TIVCILGIAAIIVAQWDRFSTPRHRPTRAGVFMGLGLSGIVPTMHFTIEEGFVKATTVGQ
MGWFYLMGAMYITGAGLYAARIPERFFPGKCDIWFHSHQIFHVLVVAAAFIHFYGVSNLQ
EFRYGLEGGCTDDSLL
>tr|A0A3B3Y3I5|A0A3B3Y3I5_9TELE Adiponectin receptor 1a OS=Poecilia mexicana OX=48701 PE=4 SV=1
MSVRNGSASDADCRISEDCSVPDVELMELGPLLEEGGGRQGPCKGVHPEGAAMIADEEEE
DDEVGEVLTLPLQAHHAMEKMEEFVHKVWEGRWRVIPFHVLPDWLKDNDYLLHGHRPPMP
SFRACFGSIFRIHTETGNIWTHLLGWILFVCLGTLTMLRPNMYFMAPLQEKVVFGMFFLG
AVLCLSFSWLFHTVYCHSEKVSRTFSKLDYSGIALLIMGSFVPWLYYSFYCSPQPRLIYL
TIVCVLGIAAIIVAQWDRFATPRHRPTRAGVFMGLGLSGIVPTMHFTIEEGFVKATTVGQ
MGWFYLMGAMYITGAGLYAARIPERFFPGKCDIWFHSHQIFHVLVVAAAFIHFYGVSNLQ
EFRYGLEGGCTDDSLL
>tr|A0A3B4GXX4|A0A3B4GXX4_9CICH Adiponectin receptor 1a OS=Pundamilia nyererei OX=303518 PE=4 SV=1
MSGRNGSASDADCRISEDCQVPDVELMELGPLLEEGGARQGVSKSVHPEGAAMLADEEEE
DDEVGEVLTLPLQAHHAMEKMEEFVHKVWEGRWRVIPFHVLPEWLKDNDYLLHGHRPPMP
SFRACFGSIFRIHTETGNIWTHLLGLILFLCLGTLTMLRPNMYFMAPLQEKVVFGMFFLG
AVLCLSFSWLFHTVYCHSEKVSRTFSKLDYSGIALLIMGSFVPWLYYSFYCSPQPRLIYL
TIVCILGIAAIIVAQWDRFSTPRHRPTRAGVFMGLGLSGIVPTMHFTIEEGFVKATTVGQ
MGWFYLMGAMYITGAGLYAARIPERFFPGKCDIWFHSHQIFHVLVVAAAFIHFYGVSNLQ
EFRYGLEGGCTDDSLL
>tr|A0A3Q4HC93|A0A3Q4HC93_NEOBR Adiponectin receptor 1a OS=Neolamprologus brichardi OX=32507 PE=4 SV=1
MSGRNGSASDADCRISEDCQVPDVELMELGPLLEEGGARQGVSKSVHPEGAAMLADEEEE
DDEVGEVLTLPLQAHHAMEKMEEFVHKVWEGRWRVIPFHVLPEWLKDNDYLLHGHRPPMP
SFRACFGSIFRIHTETGNIWTHLLGLILFLCLGTLTMLRPNMYFMAPLQEKVVFGMFFLG
AVLCLSFSWLFHTVYCHSEKVSRTFSKLDYSGIALLIMGSFVPWLYYSFYCSPQPRLIYL
TIVCILGIAAIIVAQWDRFSTPRHRPTRAGVFMGLGLSGIVPTMHFTIEEGFVKATTVGQ
MGWFYLMGAMYITGAGLYAARIPERFFPGKCDIWFHSHQIFHVLVVAAAFIHFYGVSNLQ
EFRYGLEGGCTDDSLL
>tr|A0A3B4THJ7|A0A3B4THJ7_SERDU Adiponectin receptor 1a OS=Seriola dumerili OX=41447 PE=4 SV=1
MSGRNGSASDADCRISEDCHVPDVELMELGPLLEEGGGRQAAAKGVHPEGAAMLADEEEE
DDEVGEVLTLPLQAHHAMEKMEEFVHKVWEGRWRVIPFHVLPEWLKDNDYLLHGHRPPMP
SFRACFGSIFRIHTETGNIWTHLLGLILFLCLGTLTMLRPNMYFMAPLQEKVVFGMFFLG
AVLCLSFSWLFHTVYCHSEKVSRTFSKLDYSGIALLIMGSFVPWLYYSFYCSPQPRLIYL
TIVCVLGIAAIIVAQWDRFSTPRHRPTRAGVFMGLGLSGIVPTMHFTIEEGFVKATTVGQ
MGWFYLMGAMYITGAGLYAARIPERYFPGKCDIWFHSHQIFHVLVVAAAFIHFYGVSNLQ
EFRYGLEGGCTDDSLL
>tr|A0A3Q1CMM4|A0A3Q1CMM4_AMPOC Adiponectin receptor 1a OS=Amphiprion ocellaris OX=80972 PE=4 SV=1
MSGRNGSASDADCRISEDCHVPDVELMELGPLLEEGGVRQASSKGIHPEGATMLAEEEED
DDEVGEVLTLPLQAHHAMEKMEEFVHKVWEGRWRVIPFHVLPEWLKDNDYLLHGHRPPMP
SFRACFGSIFRIHTETGNIWTHLLGLILFLCLGTLTMLRPNMYFMAPLQEKVVFGMFFLG
AVLCLSFSWLFHTVYCHSEKVSRTFSKLDYSGIALLIMGSFVPWLYYSFYCSPQPRLIYL
TIVCVLGIAAIIVAQWDRFSTPRHRPTRAGVFMGLGLSGIVPTMHFTIEEGFVKATTVGQ
MGWFYLMGAMYITGAGLYAARIPERYFPGKCDIWFHSHQIFHVLVVAAAFIHFYGVSNLQ
EFRYGLEGGCTDDSLL
>tr|A0A3B5MUC6|A0A3B5MUC6_9TELE Adiponectin receptor 1a OS=Xiphophorus couchianus OX=32473 PE=4 SV=1
MSVRNGSASDADCRISEDCSVPDVELMELGPLLKEGGGRQGPCKGVHPEGAAMLADEEEE
DDEVGEVLTLPLQAHHAMEKMEEFVHKVWEGRWRVIPFHVLPDWLKDNDYLLHGHRPPMP
SFRACFGSIFRIHTETGNIWTHLLGWILFVCLGTLTMLRPNMYFMAPLQEKVVFGMFFLG
AVLCLSFSWLFHTVYCHSEKVSRTFSKLDYSGIALLIMGSFVPWLYYSFYCSPQPRLIYL
TIVCVLGIAAIIVAQWDRFATPRHRPTRAGVFMGLGLSGIVPTMHFTIEEGFVKATTVGQ
MGWFYLMGAMYITGAGLYAARIPERFFPGKCDIWFHSHQIFHVLVVAAAFIHFYGVSNLQ
EFRYGLEGGCTDDSLL
>tr|A0A3Q1EPN1|A0A3Q1EPN1_9TELE Adiponectin receptor 1a OS=Acanthochromis polyacanthus OX=80966 PE=4 SV=1
MSGRNGSASDADCRISEDCHVPDVELMELGPLLEEGGGRQAASKGIHPEGATMLAEEEED
DDEVGEVLTLPLQAHHAMEKMEEFVHKVWEGRWRVIPFHVLPEWLKDNDYLLHGHRPPMP
SFRACFGSIFRIHTETGNIWTHLLGLILFLCLGTLTMLRPNMYFMAPLQEKVVFGMFFLG
AVLCLSFSWLFHTVYCHSEKVSRTFSKLDYSGIALLIMGSFVPWLYYSFYCSPQPRLIYL
TIVCVLGIAAIIVAQWDRFSTPRHRPTRAGVFMGLGLSGIVPTMHFTIEEGFVKATTVGQ
MGWFYLMGAMYITGAGLYAARIPERYFPGKCDIWFHSHQIFHVLVVAAAFIHFYGVSNLQ
EFRYGLEGGCTDDSLL
>tr|A0A3B4WNH0|A0A3B4WNH0_SERLL Adiponectin receptor 1a OS=Seriola lalandi dorsalis OX=1841481 PE=4 SV=1
MSGRNGSASDADCRISEDCHVPDVELMELGPLLEEGGGRQAAAKGVHPEGAAMLADEEEE
DDEVGEVLTLPLQAHHAMEKMEEFVHKVWEGRWRVIPFHVLPEWLKDNDYLLHGHRPPMP
SFRACFGSIFRIHTETGNIWTHLLGLILFICLGTLTMLRPNMYFMAPLQEKVVFGMFFLG
AVLCLSFSWLFHTVYCHSEKVSRTFSKLDYSGIALLIMGSFVPWLYYSFYCSPQPRLIYL
TIVCVLGIAAIIVAQWDRFSTPRHRPTRAGVFMGLGLSGIVPTMHFTIEEGFVKATTVGQ
MGWFYLMGAMYITGAGLYAARIPERYFPGKCDIWFHSHQIFHVLVVAAAFIHFYGVSNLQ
EFRYGLEGGCTDDTLL
>tr|A0A3P8SKI9|A0A3P8SKI9_AMPPE Adiponectin receptor 1a OS=Amphiprion percula OX=161767 PE=4 SV=1
MSGRNGSASDADCRISEDCHVPDVELMELGPLLEEGGVRQASSKGIHPEGATMLAEEEED
DDEVGEVLTLPLQAHHAMEKMEEFVHKVWEGRWRVIPFHVLPEWLKDNDYLLHGHRPPMP
SFRACFGSIFRIHTETGNIWTHLLGLILFLCLGTLTMLRPNMYFMAPLQEKVVFGMFFLG
AVLCLSFSWLFHTVYCHSEKVSRTFSKLDYSGIALLIMGSFVPWLYYSFYCSPQPRLIYL
TIVCVLGIAAIIVAQWDRFSTPRHRPTRAGVFMGLGLSGIVPTMHFTIEEGFVKATTVGQ
MGWFYLMGAMYITGAGLYAARIPERYFPGKCDIWFHSHQIFHVLVVAAAFIHFYGVSNLQ
EFRYGLEGGCTDDSLL
>tr|A0A1S3W9W6|A0A1S3W9W6_ERIEU adiponectin receptor protein 1 OS=Erinaceus europaeus OX=9365 GN=ADIPOR1 PE=4 SV=1
MSSHKGSVVAQGNGAPASTRETDTVELAELGPLLEEKGKQRAVTNPTKAEEEQACPVPQE
EEEEVRVLTLPLQAHHAMEKMEEFVYKVWEGRWRVIPYDVLPDWLKDNDYLLHGHRPPMP
SFRACFKSIFRIHTETGNIWTHLLGFVLFLFLGILTMLRPNMYFMAPLQEKVVFGMFFLG
AVLCLSFSWLFHTVYCHSEKVSRTFSKLDYSGIALLIMGSFVPWLYYSFYCSPQPRLIYL
SIVCILGISAIIVAQWDRFATPKHRQTRAGVFLGLGLSGVVPTMHFTIAEGFVKATTVGQ
MGWFFLMAVMYITGAGLYAARIPERFFPGKFDIWFQSHQIFHVLVVAAAFVHFYGVSNLQ
EFRYGLEGGCTDDSLL
>tr|A0A0F8CG16|A0A0F8CG16_LARCR Adiponectin receptor protein 1 OS=Larimichthys crocea OX=215358 GN=EH28_01068 PE=4 SV=1
MSGRNGSASDADCRISEDCHVPDVELMELGPLLEEGGGRQAASKGAHPEGAAMLADEEEE
DDEVGEVLTLPLQAHHAMEKMEEFVHKVWEGRWRVIPFHVLPEWLKDNDYLLHGHRPPMP
SFRACFGSIFRIHTETGNIWTHLLGLILFICLGTLTMLRPNMYFMAPLQEKVVFGMFFLG
AVLCLSFSWLFHTVYCHSEKVSRTFSKLDYSGIALLIMGSFVPWLYYSFYCSPQPRLIYL
TIVCVLGIAAIIVAQWDRFSTPRHRPTRAGVFMGLGLSGIVPTMHFTIEEGFVKATTVGQ
MGWFYLMGAMYITGAGLYAARIPERYFPGKCDIWFHSHQIFHVLVVAAAFIHFYGVSNLQ
EFRYGLEGGCTDDSLL
>tr|A0A4Z2ITY4|A0A4Z2ITY4_9TELE Adiponectin receptor protein 1 OS=Liparis tanakae OX=230148 GN=Adipor1 PE=4 SV=1
MSGRNGSASDADCRISEDCHVPDVELMELGPLLEEGGGRQAGSKGILSEGAAMLADEEEE
DDDGGEVLTLPLQAHHAMEKMEEFVHKVWEGRWRVIPFHVLPEWLKDNDYLLHGHRPPMP
SFRACFGSIFRIHTETGNIWTHLLGLILFICLGTLTLLRPNMYFMAPLQEKVVFGMFFLG
AVLCLSFSWLFHTVYCHSEKVSRTFSKLDYSGIALLIMGSFVPWLYYSFYCSPQPRLIYL
TIVCVLGIAAIIVAQWDRFSTPRHRPTRAGVFMGLGLSGIVPTMHFTIEEGFVKATTVGQ
MGWFYLMGAMYITGAGLYAARIPERYFPGKCDIWFHSHQIFHVLVVAAAFVHFYGVSNLQ
EFRYGLEGGCTDDTLL
>tr|A0A4U5UAP3|A0A4U5UAP3_COLLU Adiponectin receptor protein 1 OS=Collichthys lucidus OX=240159 GN=D9C73_005051 PE=4 SV=1
MSGRNGSASDADCRISEDCHVPDVELMELGPLLEEGGGRQAASKGAHPEGAAMLADEEEE
DDEVGEVLTLPLQAHHAMEKMEEFVHKVWEGRWRVIPFHVLPEWLKDNDYLLHGHRPPMP
SFRACFGSIFRIHTETGNIWTHLLGLILFICLGTLTMLRPNMYFMAPLQEKVVFGMFFLG
AVLCLSFSWLFHTVYCHSEKVSRTFSKLDYSGIALLIMGSFVPWLYYSFYCSPQPRLIYL
TIVCVLGIAAIIVAQWDRFSTPRHRPTRAGVFMGLGLSGIVPTMHFTIEEGFVKATTVGQ
MGWFYLMGAMYITGAGLYAARIPERYFPGKCDIWFHSHQIFHVLVVAAAFIHFYGVSNLQ
EFRYGLEGGCTDDSLL
>tr|H3AV13|H3AV13_LATCH Adiponectin receptor 1 OS=Latimeria chalumnae OX=7897 GN=ADIPOR1 PE=4 SV=1
MSSRKASVAGEECGLSNICRDKDDVELAELGPLLEEKRNCQAAAGAANEDEVQSGCAGHD
DEEEEVRVLTLPLQAHHAMEKMEEFVYKVWEGRWRVIPFDVLPDWLKDNDYLLHGHRPPM
PSFRACFRSIFRIHTETGNIWTHLIGFVIFLCLGILTMLRPNMYFMAPLQEKVVFGMFFL
GAVLCLSFSWLFHTVYCHSEKVSRTFSKLDYSGIALLIMGSFVPWLYYSFYCSPQPRLIY
LSIVCVLGISAIIVAQWDRFATPKHRPTRAGVFLGLGLSGIVPTLHFTIAEGFVKATTVG
QMGWFYLMGIMYITGAGLYAARIPERFFPGKFDIWFQSHQIFHVLVVAAAFIHFYGVSNL
QEFRYGLEGGCTDDTLL
>tr|G9C071|G9C071_ONCMY Adiponectin receptor 1 OS=Oncorhynchus mykiss OX=8022 PE=2 SV=1
MSGRNGSASDADCRISEDCRSPDVELMELGPLLEEAGRQAGGKGMMSEGASVLPDDDEDD
DDEEVEEVLTLPLQAHHAMEKMEEFVHKVWKGSWRVIPFHVLPEWLKDNDYLLHGHRPPM
PSFRACFGSIFRIHTETGNIWTHLLGLILFICLGTYTILRPNMYFMAPLQEKVVFGMFFL
GAVLCLSFSWLFHTVYCHSEKVSRTFSKLDYSGIALLIMGSFVPWLYYSFYCSPQPRLIY
LTIVCVLGIAAIVVAQWERFSTPAHRPTRAGVFMGLGLSGIVPTVHFTIEEGFVKATTVG
QMGWFYLMGAMYITGAGLYAARIPERYFPGKCDIWFHSHQIFHVLVVAAAFIHFYGVSNL
QEFRYGLEGGCTDDTLL
>tr|A0A3Q3AZ34|A0A3Q3AZ34_KRYMA Adiponectin receptor 1a OS=Kryptolebias marmoratus OX=37003 PE=4 SV=1
MSGRNGSATDSDCQISEDCSVPDVELMELGPLLEEGGGRQVPSKSVRPEGAAMLADDDDE
EDDEVGEVLTLPLQAHHAMEKMEEFVHKVWEGRWRVIPFHVLPDWLKDNDYLLHGHRPPM
PSFRACFGSIFRIHTETGNIWTHLLGWILFICLGTLTMLRPNMYFMAPLQEKVVFGMFFL
GAVLCLSFSWLFHTVYCHSEKVSRTFSKLDYSGIALLIMGSFVPWLYYSFYCSPQPRLIY
LTIVCVLGIAAIIVAQWDRFSTPRHRPTRAGVFMGLGLSGIVPTMHFTIEEGFVKATTVG
QMGWFYLMGAMYITGAGLYAARIPERFFPGKCDIWFHSHQIFHVLVVAAAFIHFYGVSNL
QEFRYGLEGGCTDDSLL
>tr|A0A1A7ZE49|A0A1A7ZE49_NOTFU Adiponectin receptor 1a OS=Nothobranchius furzeri OX=105023 GN=ADIPOR1A PE=4 SV=1
MSGRNGSASKSDCRISEDCSVPDVELMELGPLLEEGGGRQAPSKGVHPEGAAMLAEDDDE
DDDEVGEVLTLPLQAHHAMEKMEEFVHKVWEGRWRVIPFHVLPDWLKDNDYLLHGHRPPM
PSFRACFGSIFRIHTETGNIWTHLLGWILFVCLGTLTMLRPNMYFMAPLQEKVVFGMFFL
GAVLCLSFSWLFHTVYCHSEKVSRTFSKLDYSGIALLIMGSFVPWLYYSFYCSPQPRLIY
LTIVCVLGIAAIIVAQWDRFSTPRHRPTRAGVFMGLGLSGIVPTMHFTIEEGFVKATTVG
QMGWFYLMGAMYITGAGLYAARIPERFFPGKCDIWFHSHQIFHVLVVAAAFIHFYGVSNL
QEFRYGLEGGCTDDTLL
>tr|A0A1A8J582|A0A1A8J582_NOTKU Adiponectin receptor 1a OS=Nothobranchius kuhntae OX=321403 GN=ADIPOR1A PE=4 SV=1
MSGRNGSASESDCRISEDCSVPDVELMELGPLLEEGGGRQAPSKGVHPEGAAMLAEDDDE
DDDEVEEVLTLPLQAHHAMEKMEEFVHKVWEGRWRVIPFHVLPDWLKDNDYLLHGHRPPM
PSFRACFGSIFRIHTETGNIWTHLLGWILFVCLGTLTMLRPNMYFMAPLQEKVVFGMFFL
GAVLCLSFSWLFHTVYCHSEKVSRTFSKLDYSGIALLIMGSFVPWLYYSFYCSPQPRLIY
LTIVCVLGIAAIIVAQWDRFSTPRHRPTRAGVFMGLGLSGIVPTMHFTIEEGFVKATTVG
QMGWFYLMGAMYITGAGLYAARIPERFFPGKCDIWFHSHQIFHVLVVAAAFIHFYGVSNL
QEFRYGLEGGCTDDTLL
>tr|A0A1A8PUB6|A0A1A8PUB6_9TELE Adiponectin receptor 1a OS=Nothobranchius rachovii OX=451742 GN=ADIPOR1A PE=4 SV=1
MSGRNGSASESDCRISEDCSVPDVELMELGPLLEEGGGRQAPSKGVHPEGAAMLAEDDDE
DDDEVGEVLTLPLQAHHAMEKMEEFVHKVWEGRWRVIPFHVLPDWLKDNDYLLHGHRPPM
PSFRACFGSIFRIHTETGNIWTHLLGWILFVCLGTLTMLRPNMYFMAPLQEKVVFGMFFL
GAVLCLSFSWLFHTVYCHSEKVSRTFSKLDYSGIALLIMGSFVPWLYYSFYCSPQPRLIY
LTIVCVLGIAAIIVAQWDRFSTPRHRPTRAGVFMGLGLSGIVPTMHFTIEEGFVKATTVG
QMGWFYLMGAMYITGAGLYAARIPERFFPGKCDIWFHSHQIFHVLVVAAAFIHFYGVSNL
QEFRYGLEGGCTDDTLL
>tr|A0A1A8DRM1|A0A1A8DRM1_9TELE Adiponectin receptor 1a OS=Nothobranchius kadleci OX=1051664 GN=ADIPOR1A PE=4 SV=1
MSGRNGSASESDCRISEDCSVPDVELMELGPLLEEGGGRQAPSKGVHPEGAAMLAEDDDE
DDDEVGEVLTLPLQAHHAMEKMEEFVHKVWEGRWRVIPFHVLPDWLKDNDYLLHGHRPPM
PSFRACFGSIFRIHTETGNIWTHLLGWILFVCLGTLTMLRPNMYFMAPLQEKVVFGMFFL
GAVLCLSFSWLFHTVYCHSEKVSRTFSKLDYSGIALLIMGSFVPWLYYSFYCSPQPRLIY
LTIVCVLGIAAIIVAQWDRFSTPRHRPTRAGVFMGLGLSGIVPTMHFTIEEGFVKATTVG
QMGWFYLMGAMYITGAGLYAARIPERFFPGKCDIWFHSHQIFHVLVVAAAFIHFYGVSNL
QEFRYGLEGGCTDDTLL
>tr|A0A1A8GU09|A0A1A8GU09_9TELE Adiponectin receptor 1a OS=Nothobranchius korthausae OX=1143690 GN=ADIPOR1A PE=4 SV=1
MSGRNGSASESDCRISEDCSVPDVELMELGPLLEEGGGRQAPSKGVHPEGAAMLAEDDDE
DDDEVGEVLTLPLQAHHAMEKMEEFVHKVWEGRWRVIPFHVLPDWLKDNDYLLHGHRPPM
PSFRACFGSIFRIHTETGNIWTHLLGWILFVCLGTLTMLRPNMYFMAPLQEKVVFGMFFL
GAVLCLSFSWLFHTVYCHSEKVSRTFSKLDYSGIALLIMGSFVPWLYYSFYCSPQPRLIY
LTIVCVLGIAAIVVAQWDRFSTPRHRPTRAGVFMGLGLSGIVPTMHFTIEEGFVKATTVG
QMGWFYLMGAMYITGAGLYAARIPERFFPGKCDIWFHSHQIFHVLVVAAAFIHFYGVSNL
QEFRYGLEGGCTDDTLL
>tr|A0A1A7XYG2|A0A1A7XYG2_9TELE Adiponectin receptor 1a OS=Iconisemion striatum OX=60296 GN=ADIPOR1A PE=4 SV=1
MSGRNGSASESDCRISEDCSVPDVELMELGPLLEEGGGRQAPSKGVHPEGAAMLTEDDDE
DDDEVGEVLTLPLQAHHAMEKMEEFVHKVWEGRWRVIPFHVLPDWLKDNDYLLHGHRPPM
PSFRACFGSIFRIHTETGNIWTHLLGWILFVCLGTLTMLRPNMYFMAPLQEKVVFGMFFL
GAVLCLSFSWLFHTVYCHSEKVSRTFSKLDYSGIALLIMGSFVPWLYYSFYCSPQPRLIY
LTIVCVLGIAAIVVAQWDRFSTPRHRPTRAGVFMGLGLSGIVPTMHFTIEEGFVKATTVG
QMGWFYLMGAMYITGAGLYAARIPERFFPGKCDIWFHSHQIFHVLVVAAAFIHFYGVSNL
QEFRYGLEGGCTDDTLL
>tr|A0A1A8ND93|A0A1A8ND93_9TELE Adiponectin receptor 1a OS=Nothobranchius pienaari OX=704102 GN=ADIPOR1A PE=4 SV=1
MSGRNGSASESDCRISEDCSVPDVELMELGPLLEEGGGRQAPSKGVHPEGAAMLAEDDDE
DDDEVGEVLTLPLQAHHAMEKMEEFVHKVWEGRWRVIPFHVLPDWLKDNDYLLHGHRPPM
PSFRACFGSIFRIHTETGNIWTHLLGWILFVCLGTLTMLRPNMYFMAPLQEKVVFGMFFL
GAVLCLSFSWLFHTVYCHSEKVSRTFSKLDYSGIALLIMGSFVPWLYYSFYCSPQPRLIY
LTIVCVLGIAAIIVAQWDRFSTPRHRPTRAGVFMGLGLSGIVPTMHFTIEEGFVKATTVG
QMGWFYLMGAMYITGAGLYAARIPERFFPGKCDIWFHSHQIFHVLVVAAAFIHFYGVSNL
QEFRYGLEGGCTDDTLL
>tr|A0A3P8V065|A0A3P8V065_CYNSE Adiponectin receptor 1a OS=Cynoglossus semilaevis OX=244447 PE=4 SV=1
MSGRNGSASDADCRISEDRHDPDVELMELGPLLEEGGAAAAAASNCAHPEGANMLADEDE
DDDEVGDVLTLPLQAHHAMEKMEEFVHKVWEGRWRVIPFHVLPEWLKDNDYLLHGHRPPM
PSFRACFGSIFRIHTETGNIWTHLLGLILFICLGTLTMLRPNMYFMAPLQEKVVFGMFFL
GAVLCLSFSWLFHTVYCHSEKVSRTFSKLDYSGIALLIMGSFVPWLYYSFYCSPLPRLTY
LTVVCVLGIAAIVVAQWDRFSTPRHRPTRAGVFMGLGLSGIVPTMHFTIEEGFVKATTVG
QMGWFYLMGAMYITGAGLYAARIPERYFPGKCDILFHSHQIFHVLVVAAAFIHFYGVSNL
QEFRYGLEGGCTDDTLL
>tr|A0A3Q2T039|A0A3Q2T039_FUNHE Adiponectin receptor 1a OS=Fundulus heteroclitus OX=8078 PE=4 SV=1
PMSVRNGSASDADCQISEDCNVPDVELKELGPLLEEGGGRQVPSKGVHPEGAAMLADDEE
DDDEVGEVLTLPLQAHHAMEKMEEFVHKVWEGRWRVIPFHVLPDWLKDNDYLLHGHRPPM
PSFRACFGSIFRIHTETGNIWTHLLGLILFVCLGTLTMLRPNMYFMAPLQEKVVFGMFFL
GAVLCLSFSWLFHTVYCHSEKVSRTFSKLDYSGIALLIMGSFVPWLYYSFYCSPQPRLIY
LTIVCVLGIAAIIVAQWDRFATPRHRPTRAGVFMGLGLSGIVPTMHFTIEEGFVKATTVG
QMGWFYLMGAMYITGAGLYAARIPERFFPGKCDIWFHSHQIFHVLVVAAAFIHFYGVSNL
QEFRYGLEGGCTDDSLL
>tr|B0S5Y2|B0S5Y2_DANRE Adiponectin receptor 1b OS=Danio rerio OX=7955 GN=adipor1b PE=4 SV=1
MTTCHHGDCGSNSDAERRTTDDEANMEDAELSELGPLLTSPANSEESRGASASPDENEDE
KEEGGLRVVTLPMQAHHAMEKMEEFVHKIWEGHWRVIPYHLLPDWLKDNDYLLHGHRPPM
PSFRACFGSIFRIHTETGNIWTHLLGLILFLCLGTLTMLRPNVSFMAPVQEKVVFGVFFL
GAVLCLCFSWLFHTVYCHSEKVSRTFSKLDYSGIALLIMGSFVPWLYYSFYCSPQPRLIY
LSVVCVLGVAAIIVAQWDRFATPRHRSTRAGVFLGLGLSGLVPTMHFTIAEGFVKATTVG
QMGWFYLMGAMYISGAALYAARIPERYFPGRCDIWFQSHQIFHVLVVGAAFVHFYGISNL
QEFRYGLEGGCTDDTLL
>tr|Q803Q0|Q803Q0_DANRE Adiponectin receptor 1b OS=Danio rerio OX=7955 GN=adipor1b PE=2 SV=1
MTTCHHGDCGSNSDAERRATDDEANMEDAELSELGPLLTSPANSEESRGASASPDENEDE
KEEGGLRVVTLPMQAHHAMEKMEEFVHKIWEGHWRVIPYHLLPDWLKDNDYLLHGHRPPM
PSFRACFGSIFRIHTETGNIWTHLLGLILFLCLGTLTMLRPNVSFMAPVQEKVVFGVFFL
GAVLCLCFSWLFHTVYCHSEKVSRTFSKLDYSGIALLIMGSFVPWLYYSFYCSPQPRLIY
LSVVCVLGVAAIIVAQWDRFATPRHRSTRAGVFLGLGLSGLVPTMHFTIAEGFVKATTVG
QMGWFYLMGAMYISGAALYAARIPERYFPGRCDIWFQSHQIFHVLVVGAAFVHFYGISNL
QEFRYGLEGGCTDDTLL
>tr|H0YT52|H0YT52_TAEGU Adiponectin receptor 1 OS=Taeniopygia guttata OX=59729 GN=ADIPOR1 PE=4 SV=1
MASRKAPAGAGSGLVAAGRERERERAHLELAELGPLLEEKGDQGATGAASAEDPPCPVAR
EEEEEVVRVLTLPLQAHHAMEKMEEFVYKVWEGRWRVIPYDVLPDWLKDNDYLLHGHRPP
MPSFRACFRSIFRIHTETGNIWTHLLGFVLFLCLGILTMLRPNMYFMAPLQEKVVFGMFF
LGAVLCLSFSWLFHTVYCHSEKVSRTFSKLDYSGIALLIMGSFVPWLYYSFYCSPQPRLI
YLSIVCVLGISAIIVAQWDRFATPKHRQTRAGVFLGLGLSGVVPTMHFTIAEGFVKATTV
GQMGWFFLMAVMYITGAGLYAARIPERFFPGKFDIWFQSHQIFHVLVVAAAFVHFYGVSN
LQEFRYGLEGGCTDDSLL
>tr|A0A3P9AJU5|A0A3P9AJU5_ESOLU Adiponectin receptor 1a OS=Esox lucius OX=8010 PE=4 SV=1
MSGRNGSASDADCRISEDCRVPDVELMELGPLLAEAGRQTAEKGMVSEGASVLPDDEDED
EDDEDVEEVLTLPLQAHHAMEKMEEFVHKVWEGRWRVIPFHVLPEWLKDNDYLLHGHRPP
MPSFRACFGSIFRIHTETGNIWTHLLGLILFICLGTYTILRPNMYFMAPLQEKVVFGMFF
LGAVLCLSFSWLFHTVYCHSEKVSRTFSKLDYSGIALLIMGSFVPWLYYSFYCSPQPRLI
YLTIVCVLGIAAIIVAQWERFSTPAHRPTRAGVFMGLGLSGIVPTVHFTIEEGFVKATTV
GQMGWFYLMGAMYITGAGLYAARIPERYFPGKCDIWFHSHQIFHVLVVAAAFIHFYGVSN
LQEFRYGLEGGCTDDTLL
>tr|A0A3Q2YD69|A0A3Q2YD69_HIPCM Adiponectin receptor 1a OS=Hippocampus comes OX=109280 PE=4 SV=1
MSGRNGSASDADCRISEDCHVPDVELMELGPLLEEGGVRPPASKGVHPEGAAMLADEEED
DDDDEVGEVLTLPLQAHHAMEKMEEFVHKVWEGRWRVIPFHVLPEWLKDNDYLLHGHRPP
MPSFRACFGSIFRIHTETGNIWTHLLGLILFLCLGTLTMLRPNMYFMAPLQEKVVFGMFF
LGAVLCLSFSWLFHTVYCHSEKVSRTFSKLDYSGIALLIMGSFVPWLYYSFYCSPQPRLI
YLTIVCVLGIAAIIVAQWDRFSTPRHRPTRAGVFMGLGLSGIVPTMHFTIEEGFVKATTV
GQMGWFYLMGAMYITGAGLYAARIPERYFPGKCDIWFHSHQIFHVLVVAAAFIHFYGVSN
LQEFRYGLEGGCTDDTLL
>tr|A0A3B4CMW4|A0A3B4CMW4_PYGNA Adiponectin receptor 1b OS=Pygocentrus nattereri OX=42514 PE=4 SV=1
MTTRHHGNNGSSSDAEWRVSEDEENMEDVELAELGPLLTGSGPKPRAAGAFPDDDDDDEE
EEEGQGLRVVTLPLQAHHAMEKMEEFVHKVWDGRWRVIPYQLLPDWLKDNDYLLHGHRPP
MPSFRACFGSIFRIHTETGNIWSHLLGLIFFLFLGTLTMLRPNVSFMAPLQEKVVIGMFF
LGAVLCLCFSWLFHTVYCHSEKVSRTFSKLDYSGIALLIMGSFVPWLYYSFYCSPQPRLI
YLSVVCVLGIAAIIVAQWDRFATPRHRPTRAGVFLGLGLSGIIPTMHFTIAEGFVKATTV
GQMGWFILMGAMYITGAGLYAARIPERFFPGKCDIWFQSHQIFHVLVVAAAFIHFYGISN
LQEFRYGLGGGCTDDSLL
>tr|A0A1S5TC10|A0A1S5TC10_MYLPI Adiponectin receptor 1b OS=Mylopharyngodon piceus OX=75356 PE=2 SV=1
MTTCHHGDCGSNSDAERRTSDDDENMENAELTELGPLLTTPANAEKSRGASAFPDEDEED
EEEEEGLRVVTLPMQAHHAMEKMEEFVHKVWEGRWRVIPYNLLPDWLKDNDYLLQGHRPP
MPSFRACFGSIFRIHTETGNIWTHLLGLILFLCLGTLTMLRPNVSFMAPVQEKVVLGMFF
LGAVLCLCFSWLFHTVYCHSEKVSRTFSKLDYSGIALLIMGSFVPWLYYSFYCSPQPRLI
YLSVVCVLGVAAIIVAQVDRFATPRHRSTRAGVFLGLGLSGIIPTMHFTITEGFVKATTV
GQMGWFYLMGAMYVSGAGLYAARIPERYFPGRCDIWFQSHQIFHVLVVGAAFVHFYGISN
LQEFRYGLEGGCTDDTLL
>tr|Q66KJ1|Q66KJ1_XENTR Adiponectin receptor 1 OS=Xenopus tropicalis OX=8364 GN=adipor1 PE=2 SV=1
MATCKPLSSGQESALSSSSSRGETDDLELAELGPLLEARRERIGQTSSSGDENQASKVSP
EEEEEEEVRVLTLPLQAHHAMEKMEEFVYKVWEGRWRVIPYDVLPDWLKDNDYLLHGHRP
PMPSFRACFRSIFRIHTETGNIWTHLLGFVLFLSLGVLTMLRPNMYFMAPLQEKVVFGMF
FLGAVLCLSFSWLFHTVYCHSEKVSRTFSKLDYSGIALLIMGSFVPWLYYSFYCSPQPRL
IYLSIVCVLGITAIVVAQWDRFATPKHRPTRAGVFLGLGLSGIVPTLHFTIAEGFVKATT
VGQMGWFFLMAVMYITGAGLYAARIPERFFPGKFDIWFQSHQIFHVLVVAAAFIHFYGIS
NLQEFRYALEGGCTDDSLL
>tr|A0A3B3SCU3|A0A3B3SCU3_9TELE Adiponectin receptor 1 OS=Paramormyrops kingsleyae OX=1676925 GN=ADIPOR1 (1 of many) PE=4 SV=1
MSTRSCPASDVDCSVSEESRPFGDVELTEMGPLLEEVMCLCYKAVGSTEQGGPSTLQDTE
DEEDEDSVRVITLPLQAHHAMEKMEEFVHKVWEGRWRVIPYHLLPEWLKDNDYLLHGHRP
PMPSFRACFGSIFRIHTETGNIWTHLLGLILFLCLGTLTMLRPNMSFTAPLQEKVVFGMF
FLGAVLCLSFSWLFHTVYCHSEKVSRTFSKLDYSGIALLIMGSFVPWLYYSFYCSPQPRL
IYLSVVCMLGIAAIIVAQWDRFATPRHRPTRAGVFMGLGLSGIVPTMHFTIAEGFVKATT
VGQMGWFYLMGAMYITGAGLYAARIPERFFPGKCDIWFQSHQIFHVLVVAAAFIHFYGIS
NLQEFRYGLEGGCTDDSLL
>tr|A0A498MJ69|A0A498MJ69_LABRO Adiponectin receptor 1 OS=Labeo rohita OX=84645 GN=ROHU_013953 PE=4 SV=1
MSGQIRSASHADCQVTEECHVPADVELMELGPLLEENDGPVGAKGVQSEASHGASSLADD
EEEVEEVGEVLTLPLQAHHAMEKMEEFVHKVWEGRWRVIPFHVLPEWLKDNDYLLHGHRP
PMPSFRACFGSIFRIHTETGNIWTHLLGLILFLCLGTLTMLRPNMYFMAPLQEKVVFGMF
FLGAVLCLSFSWLFHTVYCHSEKVSRTFSKLDYSGIALLIMGSFVPWLYYSFYCSPQPRL
IYLTIVCVLGIAAIVVAQWDRFSTPRHRPTRAGVFMGLGLSGIVPTMHFTIEEGFVKATT
VGQMGWFYLMGAMYITGAGLYAARIPERYFPGKCDIWFHSHQIFHVLVVAAAFIHFYGVS
NLQEFRYGLEGGCTDDTLL
>tr|A0A3B3TD91|A0A3B3TD91_9TELE Adiponectin receptor 1a OS=Paramormyrops kingsleyae OX=1676925 PE=4 SV=1
CSFSMSVRNGSASNVDCPISKERCIQDDLELTELGPLLEGPGQPAAPKRVASAGPMVLDE
EEEEDEGARVMTLPLQAHHAMEKMEEFVYKVWEGRWRVIPYHVLPEWLKDNDYLLHGHRP
PMPSFRACFGSIFRIHTETGNIWTHLLGLILFLCLGTLTMLRPSMYFLAPLQEKVVFGMF
FLGAVLCLSFSWLFHTVYCHSEKVSRTFSKLDYSGIALLIMGSFVPWLYYSFYCSPQPRL
IYLSIVCVLGIAAIIVAQWDRFSTPRHRPTRAGVFMGLGLSGIVPTMHFTVAEGFVKATT
VGQMGWFYLMGALYITGAGLYAARIPERYFPGKCDIWFQSHQIFHVLVVAAAFIHFYGVS
NLQEFRYGLEGGCTDDTLL
>tr|M7BK47|M7BK47_CHEMY Adiponectin receptor protein 1 OS=Chelonia mydas OX=8469 GN=UY3_05239 PE=4 SV=1
MSSRKGSATSQGNGLSNSSREGDDLELAELGPLLEEKGDQGAASSASTKEQPCTAPQEEE
EEEEEEVVRVLTLPLQAHHAMEKMEEFVYKVWEGRWRVIPYDVLPDWLKDNDYLLHGHRP
PMPSFRACFKSIFRIHTETGNIWTHLLGFVLFLFLGILTMLRPNMYFMAPLQEKVVFGMF
FLGAVLCLSFSWLFHTVYCHSEKVSRTFSKLDYSGIALLIMGSFVPWLYYSFYCSPQPRL
IYLSIVCVLGISAIIVAQWDRFATPKHRQTRAGVFLGLGLSGVVPTMHFTIAEGFVKATT
VGQMGWFFLMAVMYITGAGLYAARIPERFFPGKFDIWFQSHQIFHVLVVAAAFVHFYGVS
NLQEFRYGLEGGCTDDSLL
>tr|A0A151S9E6|A0A151S9E6_CAJCA Adiponectin receptor protein 1 OS=Cajanus cajan OX=3821 GN=KK1_026730 PE=4 SV=1
MISLCQSKNTKSGENIPAKSKQFKRRLVKFEELPEYLKDSEFILDYYRSEWPVKEALWSI
FAWHNETLNVWTHVGGFLIFAAMAAMSTTAELWSLLSSYIRTLENWFLLIKKNIYYSHLN
DLREKSTNSLNFFKKKCGIHSTLSIVGSVLCFFQDLHLRHVLDPSILGEVRESGLETIPR
WPWFIFLAGGMGCLACSSLSHLLACHSKGFNLFFWRLDYAGISLMIVCSFFAPIYYAFFC
NPYARLFYLASISVLGVLAIITLLAPALSTPRFRPLRASLFLCMGFSGIIPAAHAVILHW
GQPHIFVALGYELAMAILYATGAGFYVARIPERWKPGAFDIAGQSHQIFHVLVVLGALAH
SVATLVILDFRLGSPTCAN
>tr|A0A3P9PGN7|A0A3P9PGN7_POERE Adiponectin receptor 1a OS=Poecilia reticulata OX=8081 PE=4 SV=1
MIDRHHSVLPMSVRNGSASDADCRISEDCSVPDVELMELGPLLEEGGGRQGPCKAAMLAD
EEEEDDEVGEVLTLPLQAHHAMEKMEEFVHKVWEGRWRVIPFHVLPDWLKDNDYLLHGHR
PPMPSFRACFGSIFRIHTETGNIWTHLLGWILFVCLGTLTMLRPNMYFMAPLQEKVVFGM
FFLGAVLCLSFSWLFHTVYCHSEKVSRTFSKLDYSGIALLIMGSFVPWLYYSFYCSPQPR
LIYLTIVCVLGIAAIIVAQWDRFATPRHRPTRAGVFMGLGLSGIVPTMHFTIEEGFVKAT
TVGQMGWFYLMGAMYITGAGLYAARIPERFFPGKCDIWFHSHQIFHVLVVAAAFIHFYGV
SNLQEFRYGLEGGCTDDSLL
>tr|A0A218U9U8|A0A218U9U8_9PASE Adiponectin receptor protein 1 OS=Lonchura striata domestica OX=299123 GN=ADIPOR1 PE=4 SV=1
MTSRKAPAGAGSGLVAAGRDRERERERAHLELAELGPLLEEKGDQGATGAASAEDPPCPV
AREEEEEVVRVLTLPLQAHHAMEKMEEFVYKVWEGRWRVIPYDVLPDWLKDNDYLLHGHR
PPMPSFRACFRSIFRIHTETGNIWTHLLGFVLFLCLGILTMLRPNMYFMAPLQEKVVFGM
FFLGAVLCLSFSWLFHTVYCHSEKVSRTFSKLDYSGIALLIMGSFVPWLYYSFYCSPQPR
LIYLSIVCVLGISAIIVAQWDRFATPKHRQTRAGVFLGLGLSGVVPTMHFTIAEGFVKAT
TVGQMGWFFLMAVMYITGAGLYAARIPERFFPGKFDIWFQSHQIFHVLVVAAAFVHFYGV
SNLQEFRYGLEGGCTDDSLL
>tr|H3CNP1|H3CNP1_TETNG Adiponectin receptor 1a OS=Tetraodon nigroviridis OX=99883 PE=4 SV=1
SGSLHMSGRNGSASDADCRISEDSPVPDVELMELGPLLEEGGVRAPAYKGGHPEGASMLS
DEDEDDDEVAEVLTLPLQAHRAMEKMEEFVHKVWEGHWRVIPFHVLPEWLKDNDYLLHGH
RPPMPSFRACFGSIFRIHTETGNIWTHLLGLILFLCLGTLTMLRPNMYFMAPLQEKVVFG
MFFLGAVLCLSFSWLFHTVYCHSEKVSRTFSKLDYSGIALLIMGSFVPWLYYSFYCSPQP
RLIYLSIVCVLGIAAIVVAQWDRFSTPRHRPTRAGVFMGLGLSGIVPTMHFTIEEGFVKA
TTVGQMGWFYLMGAMYITGAGLYAARIPERYFPGKCDIWFHSHQIFHVLVVAAAFIHFYG
VSNLQEFRYGLEGGCTDDSLL
>tr|G3N5T9|G3N5T9_GASAC Adiponectin receptor 1a OS=Gasterosteus aculeatus OX=69293 PE=4 SV=1
SSGSLPMSARNGSASDADCRISEDCHVPDVELMELGPLLEEGGGRQAASKGVVSEGAAML
AEEEEDDEVEEVLTLPLQAHHAMEKMEEFVHKVWEGRWRVIPFHVLPEWLKDNDYLLHGH
RPPMPSFRACFGSIFRIHTETGNIWTHLLGLILFICLGTLTMLRPNMYFMAPLQEKVVFG
MFFLGAVLCLSFSWLFHTVYCHSEKVSRTFSKLDYSGIALLIMGSFVPWLYYSFYCSPQP
RLIYLTIVCVLGIAAIIVAQWERFSTPRHRPTRAGVFMGLGLSGIVPTMHFTIEEGFVKA
TTVGQMGWFYLMGAMYITGAGLYAARIPERYFPGKCDIWFHSHQIFHVLVVAAAFVHFYG
VSNLQEFRYGLEGGCTDDTLL
>tr|A0A3B1IBP6|A0A3B1IBP6_ASTMX Adiponectin receptor 1b OS=Astyanax mexicanus OX=7994 PE=4 SV=1
MTSRHHANSGSTSDAEWRVSEEDEGDVELAELGPLLTAPESEPRGARAFPDTDGDDGDDD
SDDNGENCGLRVVTLPLQAHHAMEKMEEFVHKVWEGRWRVIPYQLLPDWLKDNDYLLHGH
RPPMPSFRACFGSIFRIHTETGNIWSHMLGLILFLFLGTLTMLRPNVSFMAPLQEKVVFG
MFFLGAVLCLCFSWLFHTVYCHSEKVSRTFSKLDYSGIALLIMGSFVPWLYYSFYCSPQP
RLIYLSVVCVLGISAIIVAQWDRFATPRHRPTRAGVFLGLGLSGVIPTMHFTIAEGFVKA
TTVGQMGWFILMGAMYITGAGLYAARIPERFFPGKCDIWFQSHQIFHVLVVAAAFIHFYG
ISNLQEFRYGLGGGCTDDSLL
>tr|W5U8U1|W5U8U1_ICTPU Adiponectin receptor protein 1 OS=Ictalurus punctatus OX=7998 GN=Adipor1 PE=2 SV=1
MTTQHHGSNGSSSDAECRVSEDEKNVEDMELTELGPLLNSPEASTKPRGAAAYPSEEEEE
EVEDNNDEEDDLRMVTLPLQAHHAMEKMEEFVHKVWEGRWRVIPFHLLPDWLKDNDYLLH
GHRPPMPSFRACFGSIFRIHTETGNIWTHLLGLILFLCLGTLTMLRPNVSFMAPLQEKVV
LGMFFLGAVLCLCFSWLFHTVYCHSEKVSRTFSKLDYSGIALLIMGSFVPWLYYSFYCSP
QPRLIYLSVVCVLGISAIIVAQWDRFATPRHRPTRAGVFLGLGLSGIIPTMHFTIAEGFV
KATTVGQMGWFILMGAMYITGAGLYAARIPERFFPGKCDIWFQSHQIFHVLVVAAAFIHF
YGISNLQEFRHGLGGGCTDDSLL
>tr|A0A556U7S8|A0A556U7S8_BAGYA Adiponectin receptor protein 1 OS=Bagarius yarrelli OX=175774 GN=Baya_8674 PE=4 SV=1
MTTRHHGSNGSSSDAECRVSEDERNMEDVELTELGPLLMSPEASTKPRGAAAYPSEEEEE
EEEEEDENDEDDDLQVVTLPLQAHHAMEKMEEFVHKVWEGRWRVIPFHLLPDWLKDNDYL
LHGHRPPMPSFRACFGSIFRIHTETGNIWTHLLGLILFLCLGTLTMLRPNVSFMAPLQEK
VVFGMFFLGAVLCLCFSWLFHTVYCHSEKVSRTFSKLDYSGIALLIMGSFVPWLYYSFYC
SPQPRLIYLSVVCVLGIAAIIVAQWDRFATPRHRPTRAGVFLGLGLSGIIPTMHFTIAEG
FVKATTVGQMGWFILMGAMYITGAGLYAARIPERFFPGKCDIWFQSHQIFHVLVVAAAFI
HFYGISNLQEFRHGLEGGCTDDSLL
>tr|Q5UVJ1|Q5UVJ1_PIG Adiponectin receptor 2 OS=Sus scrofa OX=9823 GN=ADIPOR2 PE=2 SV=1
MNETAENRSEYSRTPEPGIRLRKGHQPDGTRRGDNDIHQGALDPVIEATVISSCHKKSLE
EPECDNEASQEDEGFMGMSPLLQAHHAMERMEEFVCKVWEGRWRVIPHDVLPDWLKDNDF
LLHGHRPPMPSFRACFKSIFRIHTETGNIWTHLLGCVFFLCLGIFYMFRPNISFVAPLQE
KVVFGLFFLGAILCLSFSWLFHTVYCHSEGVSRLFSKLDYSGIALLIMGSFVPWLYYSFY
CNPQPCFIYLIVICVLGIAAIIVSQWDMFATPQYRGVRAGVFLGLGLSGIIPTLHYVISE
GFLKAATIGQIGWLMLMASLYITGAALYAARIPERFFPGKCDIWFHSHQLFHIFVVAGAF
VHFHGVSNLQEFRFMIGGGCSEEEAL
>tr|W5MVM9|W5MVM9_LEPOC Adiponectin receptor 1a OS=Lepisosteus oculatus OX=7918 PE=4 SV=1
QEGDLPMSARNGSASDEECRITEVCRAPEDVELTELGPLLEESGGPGKAQGATAGGPAGA
AACPEEEEEEEEEEGVRVITLPLQAHHAMEKMEEFVYKMWEGRWRVIPYHVLPEWLKDND
YLLHGHRPPMPSFRACFGSIFRIHTETGNIWTHLLGLILFLCLGILTMLRPNVYFMAPLQ
EKVVFGMFFLGAVLCLCFSWLFHTVYCHSEKVSRTFSKLDYSGIALLIMGSFVPWLYYSF
YCSPQPRLIYLSIVCVLGIAAIIVSQWDRFSTPRHRPTRAGVFMGLGLSGIVPTMHFTIA
EGFVKATTVGQMGWFFLMGAMYITGAGLYAARIPERYFPGKCDIWFQSHQIFHVLVVAAA
FIHFYGVSNLQEFRYGLEGGCTDDSLL
>tr|K7G0T8|K7G0T8_PELSI Adiponectin receptor 1 OS=Pelodiscus sinensis OX=13735 GN=ADIPOR1 PE=4 SV=1
MHKDTDAQELLHVGQMSSRKGSATSQGNGLSSSSRDGDDLELAELGPLLEGKGAQGASGS
ASAKEQPCTAPQEEEEEEEVVRVLTLPLQAHHAMEKMEEFVYKVWEGRWRVIPYDVLPDW
LKDNDYLLHGHRPPMPSFRACFKSIFRIHTETGNIWTHLLGFVLFLFLGILTMLRPNMYF
MAPLQEKVVFGMFFLGAVLCLSFSWLFHTVYCHSEKVSRTFSKLDYSGIALLIMGSFVPW
LYYSFYCSPQPRLIYLSIVCVLGISAIIVAQWDRFATPKHRQTRAGVFLGLGLSGVVPTM
HFTIAEGFVKATTVGQMGWFFLMAVMYITGAGLYAARIPERFFPGKFDIWFQSHQIFHVL
VVAAAFVHFYGVSNLQEFRYGLEGGCTDDSLL
>tr|L5LP67|L5LP67_MYODS Adiponectin receptor protein 1 OS=Myotis davidii OX=225400 GN=MDA_GLEAN10009285 PE=4 SV=1
MPSHKGPVVAQGSGAPASNRETDTVELAELGPLLEEKGKPGIAVPARAEAEQASPVPQEE
EEEAKREEEEEEREEEGEEEMRVLTLPLQAYRAMEKMEEFVYKVWEGRWRVIPYSVLPDW
LKDNDYLLDGHRPPMPSFRACFRSIFRIHTETGNIWTHLLGFVLFLFLGILTLLRPNMYF
MAPLQEKVVFGLFFLSTVLCLSFSWLFHTVYCHSEKVSQTFSKLDYSGIAILIMGSFVPW
LYYSFYCSPQSRLIYLSIICVLGISAIIVAQWDRFAMPQHRQTRAGVFLGLGLSGVVPTM
HFTISEGFVKATTVGQMGWFFLMAVMYITGAGLFAARIPERFCPGKFDIWFQSHQIFHVL
VVAAAFVHFYGVFNLQEFRYSLKGSCTDDSLL
>tr|A0A452H0L2|A0A452H0L2_9SAUR Adiponectin receptor 1 OS=Gopherus agassizii OX=38772 GN=ADIPOR1 PE=4 SV=1
MFKNTEAQDLLCVDQMSSRKGSATSQGNGLSNSSREGDDLELAELGPLLEEKGEQGAVSS
ASVKEQPCTAPQEEEEEEEEEEVVRVLTLPLQAHHAMEKMEEFVYKVWEGRWRVIPYDVL
PDWLKDNDYLLHGHRPPMPSFRACFKSIFRIHTETGNIWTHLLGFVLFLFLGILTMLRPN
MYFMAPLQEKVVFGMFFLGAVLCLSFSWLFHTVYCHSEKVSRTFSKLDYSGIALLIMGSF
VPWLYYSFYCSPQPRLIYLSIVCVLGISAIIVAQWDRFATPKHRQTRAGVFLGLGLSGVV
PTMHFTIAEGFVKATTVGQMGWFFLMAVMYITGAGLYAARIPERFFPGKFDIWFQSHQIF
HVLVVAAAFVHFYGVSNLQEFRYGLEGGCTDDSLL
>tr|A0A3Q0H696|A0A3Q0H696_ALLSI adiponectin receptor protein 1 isoform X1 OS=Alligator sinensis OX=38654 GN=ADIPOR1 PE=4 SV=1
MSSRKASATNQGNGLSNGNRERGHLELAELGPLLEEKGDQGPSSSANADDPPCTVTQEEE
EEEVRVLTLPLQAHHAMEKMEEFVYKVWEGRWRVIPYDVLPDWLKDNDYLLHGHRPPMPS
FRACFKSIFRIHTETGNIWTHLLGFVLFLFLGILTMLRPNMYFMAPLQEKVVFGMFFLGA
VLCLSFSWLFHTVYCHSEKVSRTFSKLDYSGIALLIMGSFVPWLYYSFYCSPQPRLIYLS
IVCVLGISAIIVAQWDRFATPKHRQTRAGCLLRPNPEGCCLGVQHCGKRVFLGLGLSGVV
PTMHFTIAEGFVKATTVGQMGWFFLMAVMYITGAGLYAARIPERFFPGKFDIWFQSHQIF
HVLVVAAAFVHFYGVSNLQEFRYGLEGGCTDDSLL
