# Supplementary material for: Discovery of a transdermally deliverable pentapeptide for activating AdipoR1 to promote hair growth
Source: EMBO Mol Med. 2021 Sep 6;13(10):e13790. doi: 10.15252/emmm.202013790 (PMC8495455; doi:10.15252/emmm.202013790)
Supplement: Supplementary file 4 — Source Data for Figure 1 [file EMMM-13-e13790-s003.zip]

Archive with 14 entries (12 files):
- EMM-2020-13790_SourceDataForFigure1/Adiponectin_p5_Cross_eye stereo mode_Figure 1.pse
- EMM-2020-13790_SourceDataForFigure1/Figure1C/
- EMM-2020-13790_SourceDataForFigure1/Figure1C/AdipoR1(1-375)_Input_Flag.jpg
- EMM-2020-13790_SourceDataForFigure1/Figure1C/AdipoR1(1-375)_Input_GAPDH.jpg
- EMM-2020-13790_SourceDataForFigure1/Figure1C/AdipoR1(1-375)_PD_Flag1.jpg
- EMM-2020-13790_SourceDataForFigure1/Figure1C/AdipoR1(1-375)_PD_flag2.jpg
- EMM-2020-13790_SourceDataForFigure1/Figure1C/AdipoR1(1-375)_PD_GST.jpg
- EMM-2020-13790_SourceDataForFigure1/Figure1C/Thumbs.db
- EMM-2020-13790_SourceDataForFigure1/Figure1D/
- EMM-2020-13790_SourceDataForFigure1/Figure1D/AdipoR1(1-375,89-375)_Input_Flag.jpg
- EMM-2020-13790_SourceDataForFigure1/Figure1D/AdipoR1(1-375,89-375)_Input_GAPDH.jpg
- EMM-2020-13790_SourceDataForFigure1/Figure1D/AdipoR1(1-375,89-375)_PD_Flag.jpg
- EMM-2020-13790_SourceDataForFigure1/Figure1D/AdipoR1(1-375,89-375)_PD_GST.jpg
- EMM-2020-13790_SourceDataForFigure1/Figure1D/Thumbs.db
