# Supplementary material for: Discovery of a transdermally deliverable pentapeptide for activating AdipoR1 to promote hair growth
Source: EMBO Mol Med. 2021 Sep 6;13(10):e13790. doi: 10.15252/emmm.202013790 (PMC8495455; doi:10.15252/emmm.202013790)
Supplement: Supplementary file 5 — Source Data for Figure 2 [file EMMM-13-e13790-s005.zip]

Archive with 26 entries (23 files):
- EMM-2020-13790_SourceDataForFigure2/Fig 2A/
- EMM-2020-13790_SourceDataForFigure2/Fig 2A/Fig2A_DP_b-actin.jpg
- EMM-2020-13790_SourceDataForFigure2/Fig 2A/Fig2A_DP_p-AMPK.jpg
- EMM-2020-13790_SourceDataForFigure2/Fig 2A/Fig2A_DP_p-ERK12.jpg
- EMM-2020-13790_SourceDataForFigure2/Fig 2A/Fig2A_DP_t-AMPK.jpg
- EMM-2020-13790_SourceDataForFigure2/Fig 2A/Fig2A_ORS_b-actin.jpg
- EMM-2020-13790_SourceDataForFigure2/Fig 2A/Fig2A_ORS_p-AMPK.jpg
- EMM-2020-13790_SourceDataForFigure2/Fig 2A/Fig2A_ORS_p-ERK12.jpg
- EMM-2020-13790_SourceDataForFigure2/Fig 2A/Fig2A_ORS_t-AMPK.jpg
- EMM-2020-13790_SourceDataForFigure2/Fig 2B/
- EMM-2020-13790_SourceDataForFigure2/Fig 2B/Fig2B_DP.xlsx
- EMM-2020-13790_SourceDataForFigure2/Fig 2B/Fig2B_DP_b-actin.jpg
- EMM-2020-13790_SourceDataForFigure2/Fig 2B/Fig2B_DP_p-AMPK.jpg
- EMM-2020-13790_SourceDataForFigure2/Fig 2B/Fig2B_DP_t-AMPK.jpg
- EMM-2020-13790_SourceDataForFigure2/Fig 2B/Fig2B_ORS.xlsx
- EMM-2020-13790_SourceDataForFigure2/Fig 2B/Fig2B_ORS_b-actin.jpg
- EMM-2020-13790_SourceDataForFigure2/Fig 2B/Fig2B_ORS_p-AMPK.jpg
- EMM-2020-13790_SourceDataForFigure2/Fig 2B/Fig2B_ORS_t-AMPK_.jpg
- EMM-2020-13790_SourceDataForFigure2/Fig 2C/
- EMM-2020-13790_SourceDataForFigure2/Fig 2C/Fig2C_DP_b-actin.jpg
- EMM-2020-13790_SourceDataForFigure2/Fig 2C/Fig2C_DP_p-AMPK.jpg
- EMM-2020-13790_SourceDataForFigure2/Fig 2C/Fig2C_DP_t-AMPK.jpg
- EMM-2020-13790_SourceDataForFigure2/Fig 2C/Fig2C_ORS_b-actin.jpg
- EMM-2020-13790_SourceDataForFigure2/Fig 2C/Fig2C_ORS_p-AMPK.jpg
- EMM-2020-13790_SourceDataForFigure2/Fig 2C/Fig2C_ORS_t-AMPK.jpg
- EMM-2020-13790_SourceDataForFigure2/Fig 2D-2M.xlsx
