# Supplementary material for: Discovery of a transdermally deliverable pentapeptide for activating AdipoR1 to promote hair growth
Source: EMBO Mol Med. 2021 Sep 6;13(10):e13790. doi: 10.15252/emmm.202013790 (PMC8495455; doi:10.15252/emmm.202013790)
Supplement: Supplementary file 5 — Source Data for Figure 2 [file EMMM-13-e13790-s005.zip › EMM-2020-13790_SourceDataForFigure2/Fig 2B/Fig2B_DP.xlsx]

## Sheet: Sheet1
	0	1	5	10	25
	1	0.903188	1.23886	2.42793	3.85941
	1	1.73455	2.1028	4.41913	4.57285
	1	3.03324	4.33009	6.34346	6.98849
	1	1.93584	1.8148	2.97037	3.12129
