# Supplementary material for: Discovery of a transdermally deliverable pentapeptide for activating AdipoR1 to promote hair growth
Source: EMBO Mol Med. 2021 Sep 6;13(10):e13790. doi: 10.15252/emmm.202013790 (PMC8495455; doi:10.15252/emmm.202013790)
Supplement: Supplementary file 5 — Source Data for Figure 2 [file EMMM-13-e13790-s005.zip › EMM-2020-13790_SourceDataForFigure2/Fig 2B/Fig2B_ORS.xlsx]

## Sheet: Sheet1
	0	1	5	10	25	50
	1	1.17409	1.48009	2.16154	2.79069	3.51596
	1	1.44927	1.77529	2.37737	2.42252	2.94478
	1	1.21645	1.1692	1.72239	2.0847	3.55135
	1	1.41365	1.65639	2.47433	2.94194	3.46264
	1	0.562784	1.88086	3.70126	3.2807	6.93482
