# Supplementary material for: Discovery of a transdermally deliverable pentapeptide for activating AdipoR1 to promote hair growth
Source: EMBO Mol Med. 2021 Sep 6;13(10):e13790. doi: 10.15252/emmm.202013790 (PMC8495455; doi:10.15252/emmm.202013790)
Supplement: Supplementary file 5 — Source Data for Figure 2 [file EMMM-13-e13790-s005.zip › EMM-2020-13790_SourceDataForFigure2/Fig 2D-2M.xlsx]

## Sheet: Sheet1
(D)	mRNA_IGF1				(G)	mRNA_PDGFA					(I)	protein_IGF1				(L)	protein_PDGFA
	Control	P5 5μM	P5 25μM			Control	P5 5μM	P5 25μM				Control	P5 5μM	P5 25μM			Control	P5 5μM	P5 25μM
	1	1.77538	4.04828			1	1.23714	1.5777				1	0.982675	1.76397			1	2.03196	3.07298
	1	0.914121	1.58073			1	1.01327	1.8805				1	1.41344	4.92588			1	1.0925	1.24992
	1	1.9981	3.01186			1	1.22079	1.21986				1	2.06987	5.71582			1	1.22758	1.48099
	1	0.595568	4.41426			1	1.25192	1.95032
	1	0.969628	1.2502
(E)	mRNA_VEGF				(H)	mRNA_FGF7					(J)	protein_VEGF				(M)	protein_FGF7
	Control	P5 5μM	P5 25μM			Control	P5 5μM	P5 25μM				Control	P5 5μM	P5 25μM			Control	P5 5μM	P5 25μM
	1	1.19358	2.12291			1	1.28788	1.19118				1	1.47619	1.96715			1	1.396	3.31822
	1	1.23981	1.67171			1	1.14713	1.17979				1	1.30312	2.18549			1	1.67885	3.34979
	1	0.98756	2.45602			1	3.98582	4.10074				1	1.52618	1.67382			1	1.26911	1.35671
	1	0.849045	1.57456			1	1.12706	1.13328
						1	3.01735	2.67202
(F)	mRNA_HGF					1	4.5839	4.89727			(K)	protein_HGF
	Control	P5 5μM	P5 25μM									Control	P5 5μM	P5 25μM
	1	3.44059	6.42828									1	1.10318	1.71133
	1	1.11536	1.58124									1	1.31028	2.43175
	1	3.23339	2.35867									1	1.67664	3.92431
	1	5.51025	5.51839
	1	1.94659	2.40846
	1	1.89318	2.21821
