# Supplementary material for: Discovery of a transdermally deliverable pentapeptide for activating AdipoR1 to promote hair growth
Source: EMBO Mol Med. 2021 Sep 6;13(10):e13790. doi: 10.15252/emmm.202013790 (PMC8495455; doi:10.15252/emmm.202013790)
Supplement: Supplementary file 6 — Source Data for Figure 3 [file EMMM-13-e13790-s001.zip]

Archive with 3 entries (3 files):
- EMM-2020-13790_SourceDataForFigure3/Fig 3A.jpg
- EMM-2020-13790_SourceDataForFigure3/Fig 3B.xlsx
- EMM-2020-13790_SourceDataForFigure3/Fig 3E.xlsx
