# Supplementary material for: Discovery of a transdermally deliverable pentapeptide for activating AdipoR1 to promote hair growth
Source: EMBO Mol Med. 2021 Sep 6;13(10):e13790. doi: 10.15252/emmm.202013790 (PMC8495455; doi:10.15252/emmm.202013790)
Supplement: Supplementary file 6 — Source Data for Figure 3 [file EMMM-13-e13790-s001.zip › EMM-2020-13790_SourceDataForFigure3/Fig 3B.xlsx]

## Sheet: Sheet1
	Day0					Day3					Day6
	Control	P5 5μM	P5 25μM	APN 10μg/ml		Control	P5 5μM	P5 25μM	APN 10μg/ml		Control	P5 5μM	P5 25μM	APN 10μg/ml
	0	0	0	0		1	2	3	3		3	4	5	4
	0	0	0	0		2	2	3	4		4	4	7	5
	0	0	0	0		2	3	4	4		4	4	10	7
	0	0	0	0		2	4	5	5		5	8	11	9
	0	0	0	0		3	4	6	5		5	10	11	9
	0	0	0	0		3	4	6	5		5	10	11	10
	0	0	0	0		3	5	6	5		6	10	12	10
	0	0	0	0		3	5	6	5		9	11	12	11
	0	0	0	0		3	5	6	5		9	11	13	11
	0	0	0	0		3	5	7	6		10	11	13	12
	0	0	0	0		4	5	7	6		10	11	14	12
	0	0	0	0		4	5	7	6		10	11	14	12
	0	0	0	0		4	5	7	6		10	12	14	12
	0	0	0	0		4	5	7	6		10	12	15	13
	0	0	0	0		4	5	7	6		10	12	15	13
	0	0	0	0		5	6	8	6		10	12	15	13
	0	0	0	0		5	7	8	6		10	12	15	13
	0	0	0	0		5	7	8	7		10	13	15	14
	0	0	0	0		5	7	8	7		11	13	15	14
	0	0	0	0		5	8	8	7		11	13	15	14
	0	0	0	0		5	8	9	7		11	13	16	14
	0	0	0	0		6	8	9	7		11	14	16	15
	0	0	0	0		6	8	10	8		12	14	16	15
	0	0	0	0		6	8	10	8		12	14	16	15
	0	0	0	0		7	8	10	8		12	14	16	15
	0	0	0	0		7	9	10	8		12	14	17	15
	0	0	0	0		7	9	10	8		12	15	17	15
	0	0	0	0		7	10	10	8		13	15	18	16
	0	0	0	0		7	10	10	8		13	15	18	16
	0	0	0	0		7	10	10	8		13	16	18	17
	0	0	0	0		8	10	10	10		13	16	18	17
	0	0	0	0		8	10	11	10		13	17	18	17
	0	0	0	0		8	11	11	10		14	17	19	17
	0	0	0	0		9	11	11	10		15	18	19	18
	0	0	0	0		9	11	11	11		15	18	19	18
	0	0	0	0		9	12	11	11		17	18	20	18
	0	0	0	0		9	13	11	11		17	19	20	19
	0	0	0	0		10	13	11	12		17	20	20	19
