# Supplementary material for: Discovery of a transdermally deliverable pentapeptide for activating AdipoR1 to promote hair growth
Source: EMBO Mol Med. 2021 Sep 6;13(10):e13790. doi: 10.15252/emmm.202013790 (PMC8495455; doi:10.15252/emmm.202013790)
Supplement: Supplementary file 6 — Source Data for Figure 3 [file EMMM-13-e13790-s001.zip › EMM-2020-13790_SourceDataForFigure3/Fig 3E.xlsx]

## Sheet: Sheet1
	Control	P5 5μM	P5 25μM	APN 10μg/ml
	0.12	0.26	0.31	0.23
	0.17	0.24	0.37	0.25
	0.09	0.3	0.42	0.22
	0.09	0.3	0.41	0.21
	0.16	0.22	0.43	0.35
	0.19	0.21	0.33	0.28
	0.13	0.25	0.29	0.29
	0.18	0.29	0.28	0.31
