# Supplementary material for: Discovery of a transdermally deliverable pentapeptide for activating AdipoR1 to promote hair growth
Source: EMBO Mol Med. 2021 Sep 6;13(10):e13790. doi: 10.15252/emmm.202013790 (PMC8495455; doi:10.15252/emmm.202013790)
Supplement: Supplementary file 7 — Source Data for Figure 4 [file EMMM-13-e13790-s004.zip › EMM-2020-13790_SourceDataForFigure4/Fig4B.xlsx]

## Sheet: WT
Day	0			7			9			11			14			17			19			22			24			27			30			33			35
	Negative	P5 peptide	Positive	Negative	P5 peptide	Positive	Negative	P5 peptide	Positive	Negative	P5 peptide	Positive	Negative	P5 peptide	Positive	Negative	P5 peptide	Positive	Negative	P5 peptide	Positive	Negative	P5 peptide	Positive	Negative	P5 peptide	Positive	Negative	P5 peptide	Positive	Negative	P5 peptide	Positive	Negative	P5 peptide	Positive	Negative	P5 peptide	Positive
1	0	0	0	0	0	0	0	20	30	0	40	0	0	80	100	10	100	100	20	100	100	10	100	100	30	100	100	30	100	100	55	100	100	80	100	100	90	60	70
2	0	0	0	0	0	0	0	10	10	0	10	20	0	80	80	10	80	100	10	80	100	20	80	100	30	90	100	30	100	100	40	30	100	50	100	70	0	60	70
3	0	0	0	0	0	0	0	0	0	0	0	0	10	0	40	10	0	40	10	60	30	10	60	70	20	80	70	20	80	100	30	80	100	40	100	70	0	80	80
4	0	0	0	0	0	0	0	0	0	0	0	0	0	10	10	10	30	10	10	40	40	3	50	50	10	70	60	20	70	60	30	60	100	30	100	70	10	80	80
5	0	0	0	0	0	0	0	0	0	0	0	0	0	0	20	0	10	30	10	100	30	10	20	30	10	20	40	20	50	50	20	80	70	30	100	70	10	90	80
6	0	0	0	0	0	0	0	20	0	0	0	0	0	50	10	0	80	10	10	10	40	10	20	40	10	20	40	10	40	50	55	60	60	10	80	70	10	90	80
7	0	0	0	0	0	0	0	10	0	0	10	50	0	0	5	0	0	10	0	10	20	0	10	20	10	10	30	10	30	40	10	50	60	10	60	70	10	90	100
8	0	0	0	0	0	0	0	0	0	0	10	0	0	0	0	0	0	100	0	10	20	0	10	20	10	10	20	10	10	40	10	100	50	10	50	80	30	90	100
9	0	0	0	0	0	0	0	0	30	0	40	50	10	80	100	10	100	0	20	10	100	30	100	100	30	100	100	30	100	100	10	100	80	80	90	80	30	100	100
10	0	0	0	0	0	0	0	0	10	0	10	20	0	0	80	10	60	100	10	80	30	20	80	20	30	90	100	30	100	80	40	100	70	50	80	100	40	100	100
11	0	0	0	0	0	0	0	0	0	0	10	10	0	50	40	10	60	40	10	60	40	10	60	70	20	80	70	20	80	80	30	80	80	40	100	100	40	100	100
12	0	0	0	0	0	0	0	0	0	0	10	0	0	10	10	10	30	40	10	40	40	10	50	50	10	70	60	20	70	60	10	50	70	30	90	100	50	100	100
13	0	0	0	0	0	0	0	0	0	0	0	0	0	0	20	0	10	30	10	10	30	0	20	40	10	20	40	20	50	50	20	60	70	30	80	100	50	100	100
14	0	0	0	0	0	0	0	0	10	0	0	10	0	0	10	0	0	40	10	10	100	10	20	30	10	20	40	10	40	50	10	60	60	10	80	100	70	100	100
15	0	0	0	0	0	0	0	0	0	0	0	0	0	80	5	0	0	10	0	10	20	0	10	20	10	10	30	10	30	50	30	80	60	10	60	100	70	100	100
16	0	0	0	0	0	0	0	0	0	0	0	0	0	0	0	0	0	0	0	10	20	10	10	100	10	10	20	10	10	50	10	30	50	10	50	100	90	100	100
