# Supplementary material for: Discovery of a transdermally deliverable pentapeptide for activating AdipoR1 to promote hair growth
Source: EMBO Mol Med. 2021 Sep 6;13(10):e13790. doi: 10.15252/emmm.202013790 (PMC8495455; doi:10.15252/emmm.202013790)
Supplement: Supplementary file 7 — Source Data for Figure 4 [file EMMM-13-e13790-s004.zip › EMM-2020-13790_SourceDataForFigure4/Fig4D.xlsx]

## Sheet: Sheet1
Control	P5 0.1mM	MNX 3%
1	6	4
1	4	7
1	5	6
4	7	6
1	7	4
1	5	5
1	6	5
2	6	6
2	5	6
1	7	6
3	6	7
1	6	6
3	6	6
1	5	7
4	4	5
1	6	6
3	5	6
1	5	5
1	5	6
2	6	5
2	5	6
2	5	5
1	5	5
3	6	5
1	7	5
1	4	4
4	5	7
1	7	6
1	6	6
3	5	6
3	4	7
2	7	6
2	6	6
3	6	6
3	5	6
2	5	6
3	5	6
2	7	7
1	6	7
4	5	5
2	6	6
1	7	6
1	7	5
2	5	5
3	6	6
1	5	4
2	4	7
1	6	5
1	5	7
2	6	5
3	6	6
3	7	5
2	6	7
3	5	5
1	5	7
2	6	6
1	6	4
4	7	7
1	5	5
2	6	5
3	4	6
2	6	6
3	5	5
2	5	5
