# Supplementary material for: Discovery of a transdermally deliverable pentapeptide for activating AdipoR1 to promote hair growth
Source: EMBO Mol Med. 2021 Sep 6;13(10):e13790. doi: 10.15252/emmm.202013790 (PMC8495455; doi:10.15252/emmm.202013790)
Supplement: Supplementary file 7 — Source Data for Figure 4 [file EMMM-13-e13790-s004.zip › EMM-2020-13790_SourceDataForFigure4/Fig4F.xlsx]

## Sheet: Adipoq
Day	0		7		11		14		17		20		24		28		31		35
	Control_KO	P5 0.1mM_KO	Control_KO	P5 0.1mM_KO	Control_KO	P5 0.1mM_KO	Control_KO	P5 0.1mM_KO	Control_KO	P5 0.1mM_KO	Control_KO	P5 0.1mM_KO	Control_KO	P5 0.1mM_KO	Control_KO	P5 0.1mM_KO	Control_KO	P5 0.1mM_KO	Control_KO	P5 0.1mM_KO
1	0	0	0	0	0	0	0	10	10	10	10	20	20	40	20	50	30	70	45	80
2	0	0	0	0	0	0	0	10	0	30	10	30	10	40	15	60	30	70	40	80
3	0	0	0	0	0	10	0	20	0	30	0	40	0	50	10	70	20	80	25	90
4	0	0	0	0	0	10	0	30	0	40	0	50	0	60	10	80	10	100	20	100
