# Supplementary material for: Discovery of a transdermally deliverable pentapeptide for activating AdipoR1 to promote hair growth
Source: EMBO Mol Med. 2021 Sep 6;13(10):e13790. doi: 10.15252/emmm.202013790 (PMC8495455; doi:10.15252/emmm.202013790)
Supplement: Supplementary file 7 — Source Data for Figure 4 [file EMMM-13-e13790-s004.zip › EMM-2020-13790_SourceDataForFigure4/Fig4H.xlsx]

## Sheet: score
Control	P5
1	4
1	4
1	4
1	4
1	5
1	5
1	5
1	5
2	5
2	5
2	5
2	5
2	6
2	6
2	6
2	6
3	6
3	6
3	6
3	6
3	6
3	6
4	7
4	7
