# Supplementary material for: Discovery of a transdermally deliverable pentapeptide for activating AdipoR1 to promote hair growth
Source: EMBO Mol Med. 2021 Sep 6;13(10):e13790. doi: 10.15252/emmm.202013790 (PMC8495455; doi:10.15252/emmm.202013790)
Supplement: Supplementary file 7 — Source Data for Figure 4 [file EMMM-13-e13790-s004.zip › EMM-2020-13790_SourceDataForFigure4/Fig4J.xlsx]

## Sheet: AdipoR1_KO
Day	0		3		6		12		15		18		21		24		27		30		33		35
	Adipor1KO_vehicle	Adipor1KO_P5	Adipor1KO_vehicle	Adipor1KO_P5	Adipor1KO_vehicle	Adipor1KO_P5	Adipor1KO_vehicle	Adipor1KO_P5	Adipor1KO_vehicle	Adipor1KO_P5	Adipor1KO_vehicle	Adipor1KO_P5	Adipor1KO_vehicle	Adipor1KO_P5	Adipor1KO_vehicle	Adipor1KO_P5	Adipor1KO_vehicle	Adipor1KO_P5	Adipor1KO_vehicle	Adipor1KO_P5	Adipor1KO_vehicle	Adipor1KO_P5	Adipor1KO_vehicle	Adipor1KO_P5
1	0	0	0	0	0	0	0	0	0	0	0	0	5	3	10	5	15	10	15	10	20	15	20	15
2	0	0	0	0	0	0	0	0	0	0	0	0	5	0	10	3	10	5	15	10	15	10	15	10
3	0	0	0	0	0	0	0	0	0	0	0	0	0	0	0	0	5	5	10	5	10	10	10	10
4	0	0	0	0	0	0	0	0	0	0	0	0	0	0	0	0	0	5	3	5	5	5	5	10
5	0	0	0	0	0	0	0	0	0	0	0	0	0	0	0	0	0	0	0	0	3	0	3	0
