# Supplementary material for: Discovery of a transdermally deliverable pentapeptide for activating AdipoR1 to promote hair growth
Source: EMBO Mol Med. 2021 Sep 6;13(10):e13790. doi: 10.15252/emmm.202013790 (PMC8495455; doi:10.15252/emmm.202013790)
Supplement: Supplementary file 8 — Source Data for Figure 5 [file EMMM-13-e13790-s008.zip]

Archive with 33 entries (27 files):
- EMM-2020-13790_SourceDataForFigure5/Fig 5A/
- EMM-2020-13790_SourceDataForFigure5/Fig 5A/Refine model_surface_GLYYF_Figure 5.pse
- EMM-2020-13790_SourceDataForFigure5/Fig 5B/
- EMM-2020-13790_SourceDataForFigure5/Fig 5B/GLYYF_Y225_Y226_R362 interaction_Figure 5.pse
- EMM-2020-13790_SourceDataForFigure5/Fig 5B/GLYYF_Y229_F285_E289_F361 interaction_Figure 5.pse
- EMM-2020-13790_SourceDataForFigure5/Fig 5C/
- EMM-2020-13790_SourceDataForFigure5/Fig 5C/Fig 5C.xlsx
- EMM-2020-13790_SourceDataForFigure5/Fig 5C/Thumbs.db
- EMM-2020-13790_SourceDataForFigure5/Fig 5C/Y_input_Flag.jpg
- EMM-2020-13790_SourceDataForFigure5/Fig 5C/Y_input_GAPDH.jpg
- EMM-2020-13790_SourceDataForFigure5/Fig 5C/Y_PD_Flag.jpg
- EMM-2020-13790_SourceDataForFigure5/Fig 5C/Y_PD_GST.jpg
- EMM-2020-13790_SourceDataForFigure5/Fig 5D/
- EMM-2020-13790_SourceDataForFigure5/Fig 5D/Fig 5D.xlsx
- EMM-2020-13790_SourceDataForFigure5/Fig 5D/single_Input_Flag.jpg
- EMM-2020-13790_SourceDataForFigure5/Fig 5D/single_Input_GAPDH.jpg
- EMM-2020-13790_SourceDataForFigure5/Fig 5D/single_PD_Flag.jpg
- EMM-2020-13790_SourceDataForFigure5/Fig 5D/single_PD_GST.jpg
- EMM-2020-13790_SourceDataForFigure5/Fig 5D/Thumbs.db
- EMM-2020-13790_SourceDataForFigure5/Fig 5E/
- EMM-2020-13790_SourceDataForFigure5/Fig 5E/Double_Input_Flag.jpg
- EMM-2020-13790_SourceDataForFigure5/Fig 5E/Double_Input_GAPDH.jpg
- EMM-2020-13790_SourceDataForFigure5/Fig 5E/Double_PD_Flag.jpg
- EMM-2020-13790_SourceDataForFigure5/Fig 5E/Double_PD_GST.jpg
- EMM-2020-13790_SourceDataForFigure5/Fig 5E/Fig 5E.xlsx
- EMM-2020-13790_SourceDataForFigure5/Fig 5E/Thumbs.db
- EMM-2020-13790_SourceDataForFigure5/Fig 5F/
- EMM-2020-13790_SourceDataForFigure5/Fig 5F/Fig 5F.xlsx
- EMM-2020-13790_SourceDataForFigure5/Fig 5F/peptides_input_Flag.jpg
- EMM-2020-13790_SourceDataForFigure5/Fig 5F/peptides_input_GAPDH.jpg
- EMM-2020-13790_SourceDataForFigure5/Fig 5F/peptides_PD_flag.jpg
- EMM-2020-13790_SourceDataForFigure5/Fig 5F/peptides_PD_GST.jpg
- EMM-2020-13790_SourceDataForFigure5/Fig 5F/Thumbs.db
