# Supplementary material for: Discovery of a transdermally deliverable pentapeptide for activating AdipoR1 to promote hair growth
Source: EMBO Mol Med. 2021 Sep 6;13(10):e13790. doi: 10.15252/emmm.202013790 (PMC8495455; doi:10.15252/emmm.202013790)
Supplement: Supplementary file 8 — Source Data for Figure 5 [file EMMM-13-e13790-s008.zip › EMM-2020-13790_SourceDataForFigure5/Fig 5D/Fig 5D.xlsx]

## Sheet: Sheet1
1	0.51	0.5	0.91	0.74
1	0.63	0.4	0.7	0.98
1	0.54	0	0.6	0.8
